# Supplementary material for: Crystal structure of (S)-sec-butyl­ammonium l-tartrate monohydrate
Source: Acta Crystallogr E Crystallogr Commun. 2017 Apr 18;73(Pt 5):716–9. doi: 10.1107/S2056989017005448 (PMC5418791; doi:10.1107/S2056989017005448)
Supplement: Supplementary file 1 [file e-73-00716-sup1.cif]

##############################################################################
#                                                                            #
# This CIF contains the data in a paper accepted for publication in          #
# Acta Crystallographica Section E. It conforms to the requirements of       #
# Notes for Authors for Acta Crystallographica Section E, and has been       #
# peer reviewed under the auspices of the IUCr Commission on Journals.       #
#                                                                            #
# Full details of the Crystallographic Information File format               #
# are given in the paper "The Crystallographic Information File (CIF):       #
# a New Standard Archive File for Crystallography" by S. R. Hall, F. H.      #
# Allen and I. D. Brown [Acta Cryst. (1991), A47, 655-685].                  #
#                                                                            #
# The current version of the core CIF dictionary is obtainable from          #
# ftp://ftp.iucr.org/pub/cif_core.dic.                                       #
#                                                                            #
# Software is freely available for graphical display of the structure(s)     #
# in this CIF. For information consult the CIF software page                 #
# http://www.iucr.org/resources/cif/software.                                #
#                                                                            #
# This file may be used for bona fide research purposes within the           #
# scientific community so long as proper attribution is given to the journal # 
# article from which it was obtained.                                        #
#                                                                            #
##############################################################################
data_I
_audit_creation_method
;
Olex2 1.2
(compiled Mar  2 2017 14:02:25 for OlexSys, GUI svn.r5324)
;
_chemical_name_systematic
;
(<i>S</i>)-<i>sec</i>-Butylammonium <i>L</i>-tartrate monohydrate
;
_chemical_name_common     ?
_chemical_formula_moiety     'C4 H12 N +, C4 H5 O6 -, H2 O'
_chemical_formula_sum     'C8 H19 N O7'
_chemical_formula_iupac     'C4 H12 N +, C4 H5 O6 -, H2 O'
_chemical_formula_weight     241.24
_chemical_melting_point     ?
_shelx_space_group_comment
;
The symmetry employed for this shelxl refinement is uniquely defined
by the following loop, which should always be used as a source of
symmetry information in preference to the above space-group names.
They are only intended as comments.
;
_space_group_crystal_system     orthorhombic
_space_group_name_H-M_alt     'P 21 21 2'
_space_group_name_Hall     'P 2 2ab'
loop_
    _space_group_symop_operation_xyz
    'x, y, z'
    '-x, -y, z'
    '-x+1/2, y+1/2, -z'
    'x+1/2, -y+1/2, -z'
_cell_length_a     11.0921(10)
_cell_length_b     14.8876(14)
_cell_length_c     7.2070(7)
_cell_angle_alpha     90
_cell_angle_beta     90
_cell_angle_gamma     90
_cell_volume     1190.13(19)
_cell_formula_units_Z     4
_cell_measurement_reflns_used     5745
_cell_measurement_theta_min     2.29
_cell_measurement_theta_max     28.61
_cell_measurement_temperature     125(2)
_exptl_crystal_description     needle
_exptl_crystal_colour     'clear light colourless'
_exptl_crystal_size_max     0.213
_exptl_crystal_size_mid     0.092
_exptl_crystal_size_min     0.042
_exptl_crystal_density_diffrn     1.346
_exptl_crystal_density_meas     .
_exptl_crystal_density_method     ?
_exptl_crystal_F_000     520
_exptl_absorpt_coefficient_mu     0.118
_exptl_absorpt_correction_type     multi-scan
_exptl_absorpt_process_details
;
(SADABS; Bruker, 2008)
;
_shelx_estimated_absorpt_T_min     ?
_shelx_estimated_absorpt_T_max     ?
_exptl_absorpt_correction_T_min     0.5668
_exptl_absorpt_correction_T_max     0.7458
_diffrn_ambient_temperature     125.12
_diffrn_radiation_type     MoK\a
_diffrn_radiation_wavelength     0.71073
_diffrn_radiation_monochromator     'graphite'
_diffrn_measurement_device_type     'Bruker APEXII CCD'
_diffrn_measurement_method     '\f and \w scans'
_diffrn_detector_area_resol_mean     ?
_diffrn_reflns_number     9652
_diffrn_reflns_av_R_equivalents     0.0674
_diffrn_reflns_theta_min     2.290
_diffrn_reflns_theta_max     28.917
_diffrn_reflns_theta_full     25.242
_diffrn_measured_fraction_theta_max     0.956
_diffrn_measured_fraction_theta_full     1.000
_diffrn_reflns_limit_h_min     -14
_diffrn_reflns_limit_h_max     14
_diffrn_reflns_limit_k_min     -19
_diffrn_reflns_limit_k_max     20
_diffrn_reflns_limit_l_min     -9
_diffrn_reflns_limit_l_max     9
_diffrn_standards_number     0
_refine_special_details     ?
_reflns_number_total     2925
_reflns_number_gt     2613
_reflns_threshold_expression     'I > 2\s(I)'
_refine_ls_structure_factor_coef     Fsqd
_refine_ls_matrix_type     full
_refine_ls_R_factor_all     0.0468
_refine_ls_R_factor_gt     0.0403
_refine_ls_wR_factor_gt     0.0984
_refine_ls_wR_factor_ref     0.1036
_refine_ls_goodness_of_fit_ref     1.027
_refine_ls_restrained_S_all     1.025
_refine_ls_number_reflns     2925
_refine_ls_number_parameters     236
_refine_ls_number_restraints     20
_refine_ls_hydrogen_treatment     mixed
_refine_ls_weighting_scheme     calc
_refine_ls_weighting_details
              'w=1/[\s^2^(Fo^2^)+(0.0447P)^2^+0.1359P] where P=(Fo^2^+2Fc^2^)/3'
_atom_sites_solution_hydrogens     mixed
_atom_sites_solution_primary     dual
_atom_sites_solution_secondary     difmap
_refine_ls_shift/su_max     0.000
_refine_ls_shift/su_mean     0.000
_refine_diff_density_max     0.301
_refine_diff_density_min     -0.265
_refine_ls_extinction_method     none
_refine_ls_extinction_coef     .
loop_
    _atom_type_symbol
    _atom_type_description
    _atom_type_scat_dispersion_real
    _atom_type_scat_dispersion_imag
    _atom_type_scat_source
    'C' 'C' 0.0033 0.0016
                         'International Tables Vol C Tables 4.2.6.8 and 6.1.1.4'
    'H' 'H' 0.0000 0.0000
                         'International Tables Vol C Tables 4.2.6.8 and 6.1.1.4'
    'N' 'N' 0.0061 0.0033
                         'International Tables Vol C Tables 4.2.6.8 and 6.1.1.4'
    'O' 'O' 0.0106 0.0060
                         'International Tables Vol C Tables 4.2.6.8 and 6.1.1.4'
_computing_data_collection
;
APEX2 (Bruker, 2008)
;
_computing_cell_refinement
;
SAINT (Bruker, 2008)
;
_computing_data_reduction
;
SAINT (Bruker, 2008)
;
_computing_structure_solution
;
SHELXT (Sheldrick, 2015a)
;
_computing_structure_refinement
;
SHELXL (Sheldrick, 2015b)
;
_computing_molecular_graphics
;
DIAMOND (Crystal Impact, 2014)
;
_computing_publication_material
;
<i>OLEX2</i> (Dolomanov <i>et al.</i>,  2009)
;
loop_
    _atom_site_type_symbol
    _atom_site_label
    _atom_site_fract_x
    _atom_site_fract_y
    _atom_site_fract_z
    _atom_site_U_iso_or_equiv
    _atom_site_adp_type
    _atom_site_calc_flag
    _atom_site_occupancy
    _atom_site_disorder_assembly
    _atom_site_disorder_group
    O O10 0.78822(15) 0.45123(9) 0.6188(2) 0.0219(3) Uani d 1 . .
    O O11 0.72627(15) 0.30780(10) 0.6134(2) 0.0250(4) Uani d 1 . .
    O O12 0.72284(14) 0.29621(10) 0.2532(2) 0.0225(3) Uani d 1 . .
    H H12 0.702(3) 0.264(2) 0.353(4) 0.047(9) Uiso d 1 . .
    O O13 0.97215(14) 0.34543(11) 0.3063(2) 0.0232(4) Uani d 1 . .
    H H13 1.001(3) 0.358(2) 0.412(4) 0.041(9) Uiso d 1 . .
    O O14 0.78763(14) 0.44450(10) -0.0347(2) 0.0212(3) Uani d 1 . .
    H H14 0.792(4) 0.442(3) -0.163(6) 0.092(15) Uiso d 1 . .
    O O15 0.96848(16) 0.37910(14) -0.0496(3) 0.0382(5) Uani d 1 . .
    C C5 0.75823(18) 0.37845(14) 0.5374(3) 0.0177(4) Uani d 1 . .
    C C6 0.75836(18) 0.38090(14) 0.3251(3) 0.0181(4) Uani d 1 . .
    H H6 0.698877 0.427117 0.283210 0.022 Uiso calc 1 . .
    C C7 0.88300(18) 0.40657(13) 0.2505(3) 0.0184(4) Uani d 1 . .
    H H7 0.904588 0.467567 0.298169 0.022 Uiso calc 1 . .
    C C8 0.88361(19) 0.40887(13) 0.0376(3) 0.0189(4) Uani d 1 . .
    O O16 1.09484(15) 0.38045(11) 0.6154(2) 0.0239(4) Uani d 1 . .
    H H16A 1.048(3) 0.383(3) 0.713(6) 0.057(11) Uiso d 1 . .
    H H16B 1.139(3) 0.425(2) 0.614(5) 0.049(10) Uiso d 1 . .
    C C1 0.4453(5) 0.3844(4) 0.7178(9) 0.0343(12) Uani d 0.683(8) A 1
    H H1A 0.409648 0.328062 0.673732 0.052 Uiso calc 0.683(8) A 1
    H H1B 0.513909 0.400409 0.638753 0.052 Uiso calc 0.683(8) A 1
    H H1C 0.384759 0.432249 0.712719 0.052 Uiso calc 0.683(8) A 1
    C C2 0.4888(4) 0.3725(4) 0.9196(8) 0.0251(11) Uani d 0.683(8) A 1
    H H2 0.532125 0.428349 0.957990 0.030 Uiso calc 0.683(8) A 1
    C C3 0.3852(3) 0.3571(3) 1.0525(6) 0.0325(11) Uani d 0.683(8) A 1
    H H3A 0.323796 0.404227 1.031552 0.039 Uiso calc 0.683(8) A 1
    H H3B 0.347576 0.298478 1.023235 0.039 Uiso calc 0.683(8) A 1
    C C4 0.4201(4) 0.3577(3) 1.2555(6) 0.0386(12) Uani d 0.683(8) A 1
    H H4A 0.469675 0.304846 1.282853 0.058 Uiso calc 0.683(8) A 1
    H H4B 0.347090 0.356292 1.332028 0.058 Uiso calc 0.683(8) A 1
    H H4C 0.466033 0.412306 1.282961 0.058 Uiso calc 0.683(8) A 1
    N N9 0.5762(8) 0.2958(8) 0.9253(15) 0.0176(14) Uani d 0.683(8) A 1
    H H9C 0.544(7) 0.240(3) 0.909(7) 0.07(2) Uiso d 0.683(8) A 1
    H H9A 0.634(3) 0.305(3) 0.834(5) 0.015(11) Uiso d 0.683(8) A 1
    H H9B 0.615(4) 0.300(3) 1.037(4) 0.030(12) Uiso d 0.683(8) A 1
    C C1A 0.4346(13) 0.3806(9) 0.8007(19) 0.040(3) Uani d 0.317(8) A 2
    H H1AA 0.387949 0.331055 0.747348 0.060 Uiso calc 0.317(8) A 2
    H H1AB 0.494591 0.401206 0.710339 0.060 Uiso calc 0.317(8) A 2
    H H1AC 0.380246 0.430337 0.831645 0.060 Uiso calc 0.317(8) A 2
    C C2A 0.4980(13) 0.3487(9) 0.9750(18) 0.034(3) Uani d 0.317(8) A 2
    H H2A 0.544271 0.400926 1.025413 0.041 Uiso calc 0.317(8) A 2
    C C3A 0.4163(8) 0.3153(6) 1.1293(12) 0.033(2) Uani d 0.317(8) A 2
    H H3AA 0.365209 0.266424 1.079528 0.039 Uiso calc 0.317(8) A 2
    H H3AB 0.467213 0.289296 1.228555 0.039 Uiso calc 0.317(8) A 2
    C C4A 0.3352(11) 0.3859(7) 1.2147(17) 0.058(4) Uani d 0.317(8) A 2
    H H4AA 0.281880 0.410607 1.118991 0.088 Uiso calc 0.317(8) A 2
    H H4AB 0.384600 0.434191 1.267114 0.088 Uiso calc 0.317(8) A 2
    H H4AC 0.286538 0.358557 1.313144 0.088 Uiso calc 0.317(8) A 2
    N N9A 0.588(2) 0.2777(18) 0.925(4) 0.022(4) Uani d 0.317(8) A 2
    H H9AA 0.645(7) 0.290(8) 0.837(10) 0.027 Uiso d 0.317(8) A 2
    H H9AB 0.535(8) 0.236(6) 0.885(12) 0.027 Uiso d 0.317(8) A 2
    H H9AC 0.623(7) 0.263(6) 1.034(7) 0.027 Uiso d 0.317(8) A 2
loop_
    _atom_site_aniso_label
    _atom_site_aniso_U_11
    _atom_site_aniso_U_22
    _atom_site_aniso_U_33
    _atom_site_aniso_U_12
    _atom_site_aniso_U_13
    _atom_site_aniso_U_23
    O10 0.0275(8) 0.0241(7) 0.0140(7) 0.0008(6) 0.0003(6) -0.0008(6)
    O11 0.0334(9) 0.0258(7) 0.0157(7) -0.0013(7) 0.0032(7) 0.0015(6)
    O12 0.0247(8) 0.0274(7) 0.0153(7) -0.0058(6) -0.0008(6) -0.0013(6)
    O13 0.0196(8) 0.0349(9) 0.0150(7) 0.0060(6) -0.0035(6) -0.0035(6)
    O14 0.0217(8) 0.0293(7) 0.0127(7) 0.0025(6) 0.0002(6) 0.0004(6)
    O15 0.0310(9) 0.0638(12) 0.0197(8) 0.0206(9) 0.0083(8) 0.0092(8)
    C5 0.0153(9) 0.0247(9) 0.0132(9) 0.0035(7) 0.0017(7) -0.0002(8)
    C6 0.0175(10) 0.0236(9) 0.0133(9) 0.0003(8) -0.0001(7) -0.0009(7)
    C7 0.0171(10) 0.0232(9) 0.0151(10) 0.0000(8) -0.0009(8) -0.0001(8)
    C8 0.0199(10) 0.0215(9) 0.0153(9) -0.0010(8) 0.0015(8) 0.0008(8)
    O16 0.0232(8) 0.0309(8) 0.0178(8) -0.0013(7) 0.0002(7) -0.0037(7)
    C1 0.026(2) 0.037(2) 0.039(3) 0.0030(17) -0.009(2) 0.004(3)
    C2 0.0195(19) 0.023(3) 0.033(3) 0.0017(17) 0.000(2) 0.000(2)
    C3 0.0249(18) 0.029(2) 0.044(2) 0.0039(15) 0.0006(17) -0.0014(18)
    C4 0.031(2) 0.041(2) 0.044(2) -0.0027(17) 0.0089(18) -0.0054(19)
    N9 0.015(3) 0.021(4) 0.017(2) -0.0038(19) -0.0024(18) -0.001(2)
    C1A 0.050(7) 0.030(5) 0.040(7) 0.001(4) -0.007(8) 0.002(6)
    C2A 0.043(6) 0.033(7) 0.025(6) 0.005(5) 0.001(5) 0.010(4)
    C3A 0.030(4) 0.038(5) 0.030(5) 0.007(4) 0.010(4) 0.000(4)
    C4A 0.065(8) 0.048(6) 0.063(7) 0.027(5) 0.029(6) 0.015(5)
    N9A 0.024(6) 0.021(9) 0.021(5) 0.010(4) 0.003(4) -0.003(5)
_geom_special_details
;
 All esds (except the esd in the dihedral angle between two l.s. planes)
 are estimated using the full covariance matrix.  The cell esds are taken
 into account individually in the estimation of esds in distances, angles
 and torsion angles; correlations between esds in cell parameters are only
 used when they are defined by crystal symmetry.  An approximate (isotropic)
 treatment of cell esds is used for estimating esds involving l.s. planes.
;
loop_
    _geom_bond_atom_site_label_1
    _geom_bond_atom_site_label_2
    _geom_bond_site_symmetry_2
    _geom_bond_distance
    _geom_bond_publ_flag
    O10 C5 . 1.276(3) ?
    O11 C5 . 1.238(3) ?
    O12 H12 . 0.90(3) ?
    O12 C6 . 1.419(2) ?
    O13 H13 . 0.85(3) ?
    O13 C7 . 1.403(3) ?
    O14 H14 . 0.93(4) ?
    O14 C8 . 1.299(3) ?
    O15 C8 . 1.216(3) ?
    C5 C6 . 1.530(3) ?
    C6 H6 . 1.0000 ?
    C6 C7 . 1.532(3) ?
    C7 H7 . 1.0000 ?
    C7 C8 . 1.535(3) ?
    O16 H16A . 0.87(4) ?
    O16 H16B . 0.83(4) ?
    C1 H1A . 0.9800 ?
    C1 H1B . 0.9800 ?
    C1 H1C . 0.9800 ?
    C1 C2 . 1.542(7) ?
    C2 H2 . 1.0000 ?
    C2 C3 . 1.513(6) ?
    C2 N9 . 1.498(8) ?
    C3 H3A . 0.9900 ?
    C3 H3B . 0.9900 ?
    C3 C4 . 1.513(6) ?
    C4 H4A . 0.9800 ?
    C4 H4B . 0.9800 ?
    C4 H4C . 0.9800 ?
    N9 H9C . 0.92(2) ?
    N9 H9A . 0.93(2) ?
    N9 H9B . 0.91(2) ?
    C1A H1AA . 0.9800 ?
    C1A H1AB . 0.9800 ?
    C1A H1AC . 0.9800 ?
    C1A C2A . 1.517(14) ?
    C2A H2A . 1.0000 ?
    C2A C3A . 1.518(12) ?
    C2A N9A . 1.497(15) ?
    C3A H3AA . 0.9900 ?
    C3A H3AB . 0.9900 ?
    C3A C4A . 1.514(12) ?
    C4A H4AA . 0.9800 ?
    C4A H4AB . 0.9800 ?
    C4A H4AC . 0.9800 ?
    N9A H9AA . 0.91(3) ?
    N9A H9AB . 0.90(3) ?
    N9A H9AC . 0.91(3) ?
loop_
    _geom_angle_atom_site_label_1
    _geom_angle_atom_site_label_2
    _geom_angle_atom_site_label_3
    _geom_angle_site_symmetry_1
    _geom_angle_site_symmetry_3
    _geom_angle
    _geom_angle_publ_flag
    C6 O12 H12 . . 105(2) ?
    C7 O13 H13 . . 112(2) ?
    C8 O14 H14 . . 110(3) ?
    O10 C5 C6 . . 116.04(18) ?
    O11 C5 O10 . . 126.33(19) ?
    O11 C5 C6 . . 117.59(18) ?
    O12 C6 C5 . . 110.11(17) ?
    O12 C6 H6 . . 108.5 ?
    O12 C6 C7 . . 110.12(16) ?
    C5 C6 H6 . . 108.5 ?
    C5 C6 C7 . . 110.96(17) ?
    C7 C6 H6 . . 108.5 ?
    O13 C7 C6 . . 111.94(17) ?
    O13 C7 H7 . . 108.8 ?
    O13 C7 C8 . . 107.33(16) ?
    C6 C7 H7 . . 108.8 ?
    C6 C7 C8 . . 111.13(17) ?
    C8 C7 H7 . . 108.8 ?
    O14 C8 C7 . . 114.02(18) ?
    O15 C8 O14 . . 125.2(2) ?
    O15 C8 C7 . . 120.83(19) ?
    H16A O16 H16B . . 109(3) ?
    H1A C1 H1B . . 109.5 ?
    H1A C1 H1C . . 109.5 ?
    H1B C1 H1C . . 109.5 ?
    C2 C1 H1A . . 109.5 ?
    C2 C1 H1B . . 109.5 ?
    C2 C1 H1C . . 109.5 ?
    C1 C2 H2 . . 108.4 ?
    C3 C2 C1 . . 112.1(4) ?
    C3 C2 H2 . . 108.4 ?
    N9 C2 C1 . . 108.4(5) ?
    N9 C2 H2 . . 108.4 ?
    N9 C2 C3 . . 111.0(5) ?
    C2 C3 H3A . . 108.6 ?
    C2 C3 H3B . . 108.6 ?
    H3A C3 H3B . . 107.6 ?
    C4 C3 C2 . . 114.7(4) ?
    C4 C3 H3A . . 108.6 ?
    C4 C3 H3B . . 108.6 ?
    C3 C4 H4A . . 109.5 ?
    C3 C4 H4B . . 109.5 ?
    C3 C4 H4C . . 109.5 ?
    H4A C4 H4B . . 109.5 ?
    H4A C4 H4C . . 109.5 ?
    H4B C4 H4C . . 109.5 ?
    C2 N9 H9C . . 116(5) ?
    C2 N9 H9A . . 108(3) ?
    C2 N9 H9B . . 106(3) ?
    H9C N9 H9A . . 108(3) ?
    H9C N9 H9B . . 111(4) ?
    H9A N9 H9B . . 107(3) ?
    H1AA C1A H1AB . . 109.5 ?
    H1AA C1A H1AC . . 109.5 ?
    H1AB C1A H1AC . . 109.5 ?
    C2A C1A H1AA . . 109.5 ?
    C2A C1A H1AB . . 109.5 ?
    C2A C1A H1AC . . 109.5 ?
    C1A C2A H2A . . 107.1 ?
    C1A C2A C3A . . 115.6(11) ?
    C3A C2A H2A . . 107.1 ?
    N9A C2A C1A . . 109.4(13) ?
    N9A C2A H2A . . 107.1 ?
    N9A C2A C3A . . 110.0(12) ?
    C2A C3A H3AA . . 108.5 ?
    C2A C3A H3AB . . 108.5 ?
    H3AA C3A H3AB . . 107.5 ?
    C4A C3A C2A . . 115.2(8) ?
    C4A C3A H3AA . . 108.5 ?
    C4A C3A H3AB . . 108.5 ?
    C3A C4A H4AA . . 109.5 ?
    C3A C4A H4AB . . 109.5 ?
    C3A C4A H4AC . . 109.5 ?
    H4AA C4A H4AB . . 109.5 ?
    H4AA C4A H4AC . . 109.5 ?
    H4AB C4A H4AC . . 109.5 ?
    C2A N9A H9AA . . 119(8) ?
    C2A N9A H9AB . . 98(8) ?
    C2A N9A H9AC . . 104(6) ?
    H9AA N9A H9AB . . 111(4) ?
    H9AA N9A H9AC . . 111(4) ?
    H9AB N9A H9AC . . 112(4) ?
loop_
    _geom_hbond_atom_site_label_D
    _geom_hbond_atom_site_label_H
    _geom_hbond_atom_site_label_A
    _geom_hbond_site_symmetry_A
    _geom_hbond_distance_DH
    _geom_hbond_distance_HA
    _geom_hbond_distance_DA
    _geom_hbond_angle_DHA
    O12 H12 O11 . 0.90(3) 2.00(3) 2.602(2) 123(3)
    O13 H13 O16 . 0.85(3) 1.83(3) 2.662(2) 167(3)
    O14 H14 O10 1_554 0.93(4) 1.58(5) 2.499(2) 171(5)
    O16 H16A O15 1_556 0.87(4) 1.93(4) 2.791(2) 169(4)
    O16 H16B O10 2_765 0.83(4) 2.01(3) 2.822(2) 167(3)
    N9 H9A O11 . 0.93(2) 1.89(2) 2.803(9) 167(4)
    N9 H9B O12 1_556 0.91(2) 1.97(3) 2.869(11) 169(4)
    N9 H9C O13 4_456 0.92(2) 2.16(4) 2.922(13) 140(5)
    N9 H9C O15 4_456 0.92(2) 2.20(4) 3.001(12) 145(5)
    N9A H9AA O11 . 0.91(3) 1.87(4) 2.76(2) 164(8)
    N9A H9AB O13 4_456 0.90(3) 1.96(6) 2.79(3) 151(9)
    N9A H9AB O15 4_456 0.90(3) 2.21(8) 2.83(3) 126(6)
    N9A H9AC O12 1_556 0.91(3) 1.99(5) 2.81(3) 150(7)
_shelx_hkl_file
;
   0   0   1  387.26   35.10
   0   0   1  419.36   34.80
   0   0  -2    1.80    0.70
   0   0   2    2.20    0.40
   0   0   2    1.80    0.50
   0   0   3 5048.40  437.26
   0   0   3 5106.39  441.36
   0   0   4   59.69    5.00
   0   0   4   55.29    5.20
   0   0  -4   50.09    5.80
   0   0  -5   17.30    2.40
   0   0   5   15.60    2.10
   0   0   6  254.37   22.70
   0   0   7   38.90    4.20
   0   0   8    2.80    1.40
   0   0   9  157.88   14.80
   1   0   0    0.20    0.10
  -1   0   0    0.00    0.10
  -1   0  -1  304.17   27.70
  -1   0  -1  294.17   28.40
   1   0   1  297.07   25.80
   1   0   1  287.27   25.50
   1   0   2   42.10    4.00
   1   0   2   42.50    3.90
  -1   0   2   46.70    4.00
   1   0   3  201.48   17.10
  -1   0  -3  215.38   19.20
  -1   0   3  172.58   17.30
  -1   0   3  200.98   17.10
   1   0  -3  183.68   19.20
   1   0   3  205.88   17.40
   1   0   4  170.28   14.50
  -1   0   4  150.88   14.80
  -1   0   4  159.28   14.50
   1   0   4  179.18   14.90
   1   0  -4  149.19   16.40
  -1   0  -4  194.68   16.50
  -1   0   5    2.30    0.80
  -1   0  -5   -0.10    0.90
   1   0   5    2.00    0.80
   1   0   6  158.58   13.50
  -1   0  -6  165.28   15.00
  -1   0   6  125.19   13.40
  -1   0   7   16.50    2.10
   1   0   7    9.50    1.90
  -1   0   8    6.30    1.70
   1   0   8    6.70    1.70
   1   0   9   42.00    4.70
  -1   0   9   39.40    4.70
   2   0   0   33.60    3.20
   2   0   1 2285.67  192.58
  -2   0  -1 2373.56  213.68
  -2   0  -1 2401.86  207.98
  -2   0   1 2097.69  207.98
   2   0   1 2021.80  194.28
  -2   0  -2    1.70    0.70
   2   0   2    0.60    0.40
  -2   0   2    1.60    0.40
  -2   0  -2    1.60    0.70
   2   0   2    1.90    0.50
   2   0   3    3.60    0.60
   2   0   3    3.90    0.80
  -2   0  -3    4.40    1.10
  -2   0   3    1.30    0.60
  -2   0  -4   26.00    2.60
   2   0   4   22.40    2.20
  -2   0   4   14.40    2.10
  -2   0   4   15.10    1.90
   2   0   4   21.70    2.00
  -2   0   5  341.57   28.60
  -2   0  -5  305.67   31.50
   2   0   5  325.17   28.70
  -2   0  -6    2.30    1.30
  -2   0   6    3.20    1.10
   2   0   6    2.60    1.10
  -2   0   7    1.30    1.00
   2   0   7    0.30    1.00
   2   0   8   90.09    9.50
  -2   0   8  108.39    9.60
   2   0   9    2.00    1.60
  -2   0   9    4.50    1.70
  -3   0   0   -0.60    0.50
   3   0   0   -1.60    0.30
   3   0   0   -2.00    0.40
   3   0   1  690.03   60.49
  -3   0   1  685.93   64.79
   3   0   1  764.12   59.99
  -3   0  -1  638.84   64.79
   3   0   2  143.79   12.70
   3   0   2  134.49   12.60
  -3   0  -2  156.28   13.80
  -3   0  -3   12.10    1.60
  -3   0  -3    9.00    1.70
   3   0   3   10.80    1.40
   3   0   3    7.80    1.20
  -3   0   3    6.60    1.20
   3   0   4   70.39    6.60
   3   0   4   68.89    6.80
  -3   0   4   69.89    6.70
  -3   0  -4   87.19    7.70
  -3   0  -5    0.80    0.90
  -3   0   5    0.30    0.60
   3   0   5    1.30    0.80
  -3   0  -6    3.80    1.30
   3   0   6    1.70    1.00
  -3   0   6    2.10    0.90
  -3   0   7   -0.80    0.80
   3   0   7    1.30    1.10
  -3   0   8    1.40    1.20
   3   0   8   -1.40    1.00
  -3   0   9    5.30    1.80
   3   0   9    6.20    1.90
  -4   0   0 1363.86  145.69
  -4   0   0 1638.04  141.69
   4   0   0 1560.14  132.39
   4   0   1  302.87   27.60
   4   0   1  322.27   27.50
  -4   0  -1  365.66   29.70
   4   0  -1  273.87   27.40
   4   0   2    2.90    0.70
  -4   0  -2    3.90    1.00
  -4   0   2    5.60    1.00
   4   0   2    2.60    0.70
  -4   0  -2    3.20    1.10
   4   0   3  279.87   25.00
  -4   0  -3  294.67   27.00
   4   0   3  290.97   24.70
  -4   0   3  271.67   24.90
   4   0   4    0.30    0.50
  -4   0  -4    0.90    0.90
  -4   0   4    0.90    0.60
  -4   0  -4    0.20    0.80
   4   0   4    0.20    0.70
  -4   0   5   27.50    3.30
  -4   0  -5   40.70    4.10
   4   0   5   32.80    3.50
   4   0   6   20.20    2.80
  -4   0   6   26.20    2.80
  -4   0   7    2.60    1.10
   4   0   7    0.80    1.10
   4   0   8   19.30    2.90
  -4   0   8   22.10    2.90
  -5   0   0    0.20    0.60
   5   0   0    0.70    0.60
   5   0   0    0.90    0.40
  -5   0   0    0.30    0.80
   5   0   1   66.99    5.90
   5   0   1   74.19    5.80
  -5   0  -1   50.99    6.50
  -5   0  -1   70.89    6.40
   5   0  -1   50.29    5.80
  -5   0   1   65.69    6.30
  -5   0   2  352.56   32.90
   5   0   2  339.97   30.70
   5   0   2  392.66   30.60
  -5   0  -2  350.66   34.00
  -5   0  -2  316.67   33.10
  -5   0  -3   17.00    2.30
   5   0   3   13.60    1.80
  -5   0   3   19.90    1.70
  -5   0   3   12.50    2.00
  -5   0  -3    9.40    2.10
   5   0   3   13.30    1.80
   5   0   4   45.50    4.30
  -5   0   4   50.49    4.30
  -5   0  -4   36.30    5.00
  -5   0  -4   45.20    5.00
   5   0   4   41.90    4.40
  -5   0  -5  306.57   32.90
   5   0   5  367.66   29.90
  -5   0   5  334.77   29.70
  -5   0   6   49.10    5.10
   5   0   6   54.79    5.30
   5   0   7   12.70    2.40
  -5   0   7   19.40    2.40
   5   0   8    8.10    2.00
   6   0   0 1240.78  112.49
  -6   0   0 1416.46  124.09
   6   0   0 1229.18  111.79
   6   0   1  175.28   16.60
   6   0   1  204.28   16.70
   6   0  -1  170.38   16.70
  -6   0  -1  192.18   18.60
  -6   0   1  202.38   17.90
  -6   0   2    8.20    1.40
  -6   0  -2    8.70    1.60
  -6   0  -2    8.10    1.70
   6   0   2    9.10    1.30
   6   0   2    7.10    1.30
  -6   0   3   20.40    2.50
  -6   0  -3   17.60    2.70
  -6   0   3   19.50    2.00
  -6   0  -3   22.00    2.70
   6   0   3   16.90    2.20
   6   0   3   17.50    2.20
  -6   0   4   11.30    1.90
   6   0   4   12.40    1.90
  -6   0  -4   13.50    2.30
  -6   0   4   13.60    1.60
  -6   0  -4   11.90    2.30
   6   0   4   11.20    1.80
  -6   0  -5    6.90    1.80
  -6   0  -5    3.60    1.50
   6   0   5    4.80    1.30
  -6   0   5    3.40    1.30
   6   0   6   41.00    4.40
  -6   0   6   40.80    4.70
  -6   0   7   16.30    2.60
   6   0   7   13.70    2.50
   6   0   8   19.90    3.10
  -6   0   8   19.20    3.20
   7   0   0    0.10    0.60
  -7   0   0   -0.40    0.60
  -7   0   0   -1.60    0.70
   7   0   0    0.70    0.40
  -7   0  -1  220.48   20.80
  -7   0  -1  182.48   20.00
   7   0   1  228.58   18.60
  -7   0   2   11.70    1.80
   7   0   2   14.70    1.80
  -7   0  -2   14.80    2.10
   7   0   2    9.10    1.60
  -7   0  -2   14.90    2.30
  -7   0  -3    7.50    1.60
  -7   0  -3    8.70    1.80
   7   0   3    3.50    1.00
  -7   0   3    4.90    1.20
   7   0   3    2.80    1.00
   7   0   4    2.70    1.00
  -7   0  -4    5.10    1.70
   7   0   4    3.50    1.10
  -7   0   4    2.50    1.10
  -7   0  -4    4.10    1.50
   7   0   5   47.50    5.30
  -7   0   5   51.39    5.80
  -7   0  -5   57.79    6.20
  -7   0  -5   56.99    6.10
  -7   0   6    6.90    1.80
   7   0   6    4.50    1.50
  -7   0   7    7.20    1.90
   7   0   7    4.20    1.60
   7   0   8   26.40    3.70
  -7   0   8   26.10    3.90
  -8   0   0  187.48   18.40
  -8   0   0  178.48   17.50
  -8   0   1   12.10    1.70
  -8   0   1   10.90    2.20
  -8   0  -1   10.70    1.90
   8   0   1    5.20    1.40
  -8   0  -1   11.00    2.10
  -8   0  -2   11.60    2.30
   8   0   2   14.60    2.00
  -8   0  -2   11.60    2.50
  -8   0   2   16.60    2.20
   8   0   2   14.60    1.90
   8   0   3   19.80    2.20
   8   0   3   15.70    2.20
  -8   0  -3   16.50    2.80
  -8   0   3   12.60    2.20
  -8   0  -3   22.00    2.90
   8   0   4   19.60    2.60
  -8   0  -4   18.20    3.10
   8   0   4   18.70    2.60
  -8   0  -4   21.10    3.20
  -8   0   4   28.00    3.00
  -8   0   5   -0.30    1.00
   8   0   5   -0.50    1.00
  -8   0  -5    0.50    1.20
  -8   0   6    3.30    1.50
   8   0   6    3.10    1.50
   8   0   7    0.50    1.30
  -8   0   7   -1.80    1.20
   8   0   8   -0.60    1.50
  -9   0   0   -0.70    0.80
   9   0   0   -0.30    0.80
  -9   0   0    1.00    1.30
   9   0   1   11.80    2.00
  -9   0   1   13.00    1.90
  -9   0  -1   11.60    2.40
  -9   0  -1    9.70    2.00
  -9   0   1    9.10    2.30
  -9   0   2   10.00    1.70
  -9   0  -2    9.70    2.30
   9   0   2    7.60    1.60
  -9   0  -2    4.90    1.70
  -9   0  -3    1.30    1.30
  -9   0  -3    1.30    1.50
  -9   0   3    1.50    1.10
   9   0   3    0.20    0.90
  -9   0  -4    3.30    1.70
  -9   0   4    1.40    1.10
  -9   0  -4    0.70    1.30
   9   0   4    2.30    1.00
  -9   0  -5    5.20    1.90
  -9   0   5    3.50    1.50
   9   0   6   -1.00    1.10
  -9   0   6   -0.80    1.10
   9   0   7    3.40    1.70
  -9   0   7    1.90    1.60
 -10   0   0   87.89   10.40
 -10   0   0  104.29    9.80
  10   0   1   44.50    4.90
 -10   0  -1   61.39    5.40
 -10   0   1   36.10    4.90
 -10   0   1   44.20    5.70
 -10   0  -1   54.09    5.80
  10   0   2   28.20    3.40
 -10   0  -2   24.30    4.00
 -10   0   2   27.00    4.00
 -10   0  -2   33.80    3.90
 -10   0   2   27.30    3.40
 -10   0  -3   33.50    4.40
 -10   0   3   32.50    3.70
  10   0   3   21.40    3.40
 -10   0  -3   35.10    4.20
 -10   0   4   12.20    2.10
  10   0   4    5.30    1.70
 -10   0  -4    9.50    2.60
 -10   0   5   69.09    7.40
 -10   0   6   40.50    5.00
 -10   0   7    2.10    1.60
 -11   0   0   -1.50    1.30
 -11   0  -1    5.40    2.20
 -11   0   1    5.30    2.10
  11   0   1    4.60    1.50
  11   0   2  104.19    9.60
 -11   0   2  100.99   10.90
 -11   0  -2   93.19   10.90
 -11   0  -3    9.80    2.70
  11   0   3    6.10    1.70
 -11   0   3    8.70    2.40
  11   0   4    7.10    1.80
 -12   0   0   26.70    4.20
 -12   0  -1   35.80    4.50
 -12   0   1   20.20    3.90
 -12   0   2    0.80    1.80
 -12   0  -2    1.10    1.80
  12   0   2   -1.40    1.00
 -12   0   3   37.90    5.60
  12   0   3   49.70    5.10
 -12   0  -3   42.40    5.90
  12   0   4   22.20    3.40
 -12   0   4   29.50    4.30
 -13   0   0    0.40    1.80
 -13   0  -1   14.10    3.30
 -13   0   1   16.40    3.60
 -13   0   2    6.30    2.50
 -13   0  -2    9.40    3.00
 -13   0   3   93.89   10.70
 -14   0   0    0.90    1.90
 -14   0   1    7.90    2.90
 -14   0  -1    6.60    2.90
 -14   0  -2   -1.20    2.00
 -14   0   2   -0.20    1.90
   0  -1   0   -0.30    0.10
   0   1   0   -0.10    0.10
   0  -1   1    2.60    0.50
   0   1   1    2.80    0.50
   0   1  -1    3.20    0.70
   0  -1  -1    4.90    0.70
   0  -1   2  115.89   10.10
   0   1   2  100.79   10.10
   0   1  -2  119.49   11.20
   0   1   2  121.99   10.00
   0  -1  -3 2512.95  262.57
   0  -1   3 2909.71  238.98
   0   1  -3 2670.93  262.77
   0  -1   3 2833.62  236.58
   0   1   3 2753.42  238.98
   0   1   3 2804.82  236.78
   0   1   4   36.40    3.50
   0   1   4   38.50    3.30
   0  -1   4   32.20    3.10
   0  -1   4   34.20    3.40
   0  -1  -4   38.80    3.80
   0   1  -4   30.80    3.90
   0   1   5    0.70    0.70
   0  -1  -5   -1.50    0.70
   0  -1   5    1.30    0.70
   0   1  -5    0.30    0.80
   0   1   6  314.77   26.30
   0  -1   6  316.77   26.30
   0   1  -6  254.57   29.00
   0  -1   7    3.70    1.30
   0   1  -7    3.00    1.70
   0   1   7    2.20    1.10
   0  -1   8   10.00    2.00
   0   1   8   11.30    2.10
   0  -1   9    7.90    2.10
   0   1   9   10.20    2.20
   1   1   0  360.86   31.20
   1  -1   1  210.98   17.70
  -1  -1  -1  161.88   19.00
   1   1  -1  180.78   17.50
   1  -1   1  196.08   17.50
  -1  -1  -1  223.78   19.40
   1   1   1  213.78   17.50
   1   1   1  218.88   17.70
  -1  -1   1  205.38   17.60
   1   1  -2  145.29   12.20
   1  -1   2  127.19   10.90
   1  -1   2  118.69   10.70
  -1  -1  -2  101.29   12.00
   1   1   2  136.79   10.80
  -1  -1   2  129.79   10.90
   1   1   2  122.59   10.90
  -1   1  -2  111.09   12.10
  -1   1   3 1333.67  135.79
   1   1  -3 1506.05  149.49
   1  -1   3 1485.55  135.89
   1  -1   3 1686.83  134.49
  -1  -1  -3 1488.25  149.29
  -1   1   3 1438.46  134.59
   1   1   3 1672.33  134.59
  -1  -1   3 1608.54  135.89
  -1  -1   3 1636.84  134.49
   1   1   3 1748.43  135.89
   1  -1   4   34.70    3.70
   1  -1   4   33.20    3.40
   1   1  -4   28.40    4.10
  -1   1   4   45.80    3.60
  -1   1   4   42.90    3.70
  -1  -1  -4   41.20    4.10
  -1  -1   4   36.80    3.70
   1   1   4   34.30    3.50
  -1   1  -4   28.80    4.10
  -1  -1   4   45.40    3.40
   1   1   4   36.60    3.70
   1  -1   5   35.10    3.50
   1   1  -5   40.50    4.20
  -1  -1  -5   24.40    3.70
  -1   1   5   34.60    3.50
  -1   1  -5   41.60    4.10
  -1  -1   5   32.50    3.50
   1   1   5   34.80    3.50
  -1  -1  -6   32.90    4.50
  -1   1   6   44.90    4.10
   1  -1   6   37.80    4.10
  -1   1  -6   34.50    4.60
   1   1   6   44.30    4.20
  -1  -1   6   41.10    4.10
  -1   1   7    1.10    1.00
   1  -1   7    3.60    1.30
  -1   1  -7    5.20    1.70
   1   1   7    2.20    1.10
  -1  -1   7    3.00    1.20
   1  -1   8   -0.50    1.00
  -1   1   8    0.60    1.10
  -1  -1   8    2.70    1.30
   1   1   8    0.10    1.20
  -1   1   9   14.50    2.60
   1  -1   9   15.80    2.60
   1   1   9   10.80    2.40
  -1  -1   9   10.00    2.30
  -2   1   0  317.97   32.90
  -2  -1   0  333.77   32.90
  -2   1   0  397.66   33.90
   2  -1   0  358.06   30.70
   2   1   0  359.66   30.50
   2  -1   1  270.47   25.40
  -2  -1  -1  331.27   27.60
   2   1   1  285.37   25.70
   2   1   1  279.27   25.50
  -2   1  -1  286.27   27.50
  -2   1  -1  331.37   28.40
  -2  -1   1  289.77   25.60
  -2  -1   1  280.97   27.50
   2  -1   2  415.06   35.60
   2  -1   2  453.65   36.00
  -2  -1  -2  384.16   38.60
  -2  -1  -2  361.56   39.50
   2   1   2  418.86   36.00
  -2  -1   2  414.56   35.90
   2   1   2  398.26   35.60
  -2   1  -2  399.96   39.70
  -2   1  -2  459.25   38.60
   2  -1   3   97.89    9.10
   2  -1   3  100.69    9.30
  -2  -1  -3   86.49   10.10
  -2   1   3   98.99    9.30
  -2  -1  -3  109.39   10.30
  -2   1  -3  118.69   10.50
   2   1   3   95.49    9.10
   2   1   3  111.09    9.30
  -2  -1   3  116.59    9.30
   2  -1   4  329.77   27.30
  -2  -1  -4  291.97   30.00
   2  -1   4  302.47   26.80
  -2   1   4  319.67   27.30
  -2   1   4  296.87   26.90
  -2  -1   4  303.57   26.80
   2   1   4  318.87   27.30
  -2  -1   4  284.37   27.20
   2   1   4  306.97   26.90
  -2   1  -4  353.86   30.20
  -2  -1  -5   19.40    2.50
   2  -1   5   15.20    2.20
  -2   1   5   17.30    2.10
   2   1   5   17.00    2.20
  -2   1  -5   17.00    2.60
  -2  -1   5   21.50    2.20
  -2   1   6   17.20    2.30
   2  -1   6   18.30    2.40
  -2   1  -6   24.90    3.00
  -2  -1   6   15.50    2.30
   2   1   6   14.30    2.20
  -2   1   7   11.30    2.00
   2  -1   7   14.00    2.10
   2   1   7   13.00    2.10
  -2  -1   7   12.00    2.00
  -2   1   8   14.00    2.20
   2  -1   8   12.00    2.30
  -2  -1   8   11.20    2.20
   2   1   8   15.80    2.30
  -2   1   9   18.50    2.90
   2  -1   9   18.00    2.90
  -2  -1   9   21.00    3.00
   2   1   9   19.20    3.00
   3   1   0  328.87   29.80
  -3   1   0  359.06   33.20
  -3  -1   0  342.47   32.10
  -3   1   0  344.27   32.10
  -3   1   1    8.90    1.10
   3  -1   1    8.20    1.10
  -3  -1  -1    6.00    1.20
   3   1  -1    8.20    1.00
   3  -1   1    7.00    1.00
  -3  -1  -1    8.30    1.30
   3   1   1    6.90    1.10
  -3   1  -1    5.90    1.20
  -3  -1   1    7.30    0.80
  -3   1  -1    9.10    1.50
  -3  -1   1    8.10    1.20
   3   1   1    7.30    0.90
   3  -1   2 1155.78  115.69
   3  -1   2 1373.06  114.59
   3   1   2 1294.47  115.69
  -3   1  -2 1304.57  123.89
  -3   1  -2 1487.45  127.29
  -3  -1   2 1519.75  123.89
  -3  -1   2 1157.68  115.59
   3   1   2 1350.86  114.69
  -3  -1  -3  213.08   18.70
   3  -1   3  187.28   16.90
  -3  -1  -3  189.78   18.90
   3  -1   3  209.48   17.20
  -3  -1   3  176.28   17.00
   3   1   3  181.18   16.90
   3   1   3  181.38   17.10
  -3   1  -3  220.68   19.10
   3  -1   4  207.58   16.30
  -3   1   4  184.08   16.20
  -3  -1  -4  146.39   17.80
  -3  -1  -4  218.88   17.80
   3  -1   4  178.38   15.90
   3   1   4  187.48   16.20
  -3  -1   4  175.68   16.10
   3   1   4  181.58   16.00
  -3   1  -4  169.68   18.00
   3  -1   5  120.69    9.70
  -3   1   5  104.69    9.60
  -3  -1  -5   92.99   10.60
   3   1   5  112.99    9.40
   3   1   5  116.09    9.70
  -3  -1   5   98.39    9.50
  -3   1  -5   89.29   10.70
   3  -1   6   21.30    2.90
  -3   1   6   21.80    2.80
  -3   1  -6   24.40    3.40
   3   1   6   27.60    3.00
  -3  -1   6   28.00    2.90
  -3   1   7    4.30    1.20
   3  -1   7    1.60    1.10
   3   1   7    2.00    1.20
  -3  -1   7    0.50    1.00
   3  -1   8   37.50    4.60
  -3   1   8   40.60    4.60
   3   1   8   43.10    4.80
  -3  -1   8   49.20    4.70
   3  -1   9    9.70    2.30
  -3   1   9    8.30    2.10
  -3  -1   9    7.80    2.00
   3   1   9   13.20    2.40
   4  -1   0  364.36   28.10
  -4  -1   0  350.96   30.30
  -4   1   0  381.16   31.30
  -4   1   0  292.47   30.20
   4   1   0  280.07   28.10
   4   1   0  286.87   28.10
   4  -1   1   77.49    6.90
  -4  -1  -1   79.19    7.70
   4   1  -1   90.69    7.00
  -4   1   1   89.79    7.40
   4  -1   1   66.69    6.90
  -4  -1  -1   64.69    7.50
  -4  -1   1   84.89    7.50
   4   1   1   68.49    6.80
   4   1   1   84.59    7.00
  -4   1  -1   83.19    7.90
  -4   1  -1   62.49    7.40
   4  -1   2  657.13   61.59
  -4  -1  -2  617.14   66.69
   4  -1   2  692.13   62.19
  -4  -1  -2  766.72   68.49
  -4  -1   2  706.73   66.59
  -4   1  -2  795.42   66.69
  -4  -1   2  759.82   61.99
   4   1   2  729.53   62.09
   4   1   2  686.93   61.69
   4  -1   3  348.67   28.70
  -4  -1  -3  384.96   31.70
   4  -1   3  303.97   28.40
  -4  -1  -3  285.67   30.90
  -4  -1   3  317.17   28.50
  -4   1  -3  358.86   31.80
  -4   1  -3  350.36   30.90
  -4  -1   3  301.77   30.70
   4   1   3  295.77   28.40
   4   1   3  322.67   28.60
   4  -1   4  131.49   11.40
   4  -1   4  128.29   11.10
  -4  -1  -4  116.29   12.50
  -4   1   4  124.89   11.20
  -4  -1  -4   98.59   12.30
  -4  -1   4  139.09   11.20
   4   1   4  132.19   11.30
   4   1   4  133.29   11.20
  -4   1  -4  112.79   12.60
  -4   1   5  358.36   29.00
   4  -1   5  324.77   29.10
   4   1   5  314.17   28.60
   4   1   5  293.77   29.00
  -4   1  -5  321.97   32.20
  -4  -1   5  354.56   29.00
  -4   1   6  109.69   10.20
   4  -1   6  107.29   10.40
  -4  -1   6  118.09   10.30
   4   1   6  110.19   10.40
   4  -1   7   28.80    3.40
  -4   1   7   29.80    3.20
   4   1   7   21.70    3.20
  -4  -1   7   29.20    3.30
  -4   1   8   18.90    2.70
   4  -1   8   20.50    2.90
  -4  -1   8   23.80    3.00
   4   1   8   17.00    2.80
  -4   1   9   97.29    9.50
  -5  -1   0  104.19    9.70
  -5   1   0  101.19   10.20
  -5   1   0  114.29    9.60
   5  -1   0  101.69    8.90
   5   1   0   90.49    9.00
   5   1   0   95.49    8.80
   5  -1   0   93.49    9.00
  -5  -1  -1  124.09   11.70
   5  -1   1  122.79   10.80
   5   1  -1  139.89   10.80
  -5  -1  -1  127.09   12.00
   5   1   1  112.69   10.70
  -5   1  -1  117.29   11.60
  -5   1  -1  103.29   12.00
   5   1   1  117.79   10.60
  -5  -1  -2  138.89   13.50
   5  -1   2  125.89   12.40
  -5  -1  -2  142.19   13.90
   5  -1   2  144.29   12.40
   5   1   2  161.68   12.40
  -5   1  -2  152.28   13.50
  -5  -1   2  126.59   12.20
   5   1   2  134.29   12.40
  -5   1  -2  126.79   13.90
  -5  -1   2  143.69   13.40
  -5  -1  -3  472.65   51.69
   5  -1   3  519.35   46.50
   5  -1   3  621.84   47.00
   5   1   3  553.44   46.60
  -5  -1   3  508.05   50.29
  -5   1  -3  448.26   51.69
  -5   1  -3  581.94   50.49
  -5  -1   3  552.04   46.80
   5   1   3  562.44   46.90
   5  -1   4   19.40    2.30
   5  -1   4   19.50    2.50
  -5  -1  -4   18.90    2.90
  -5   1   4   22.00    2.30
  -5  -1  -4   29.00    3.00
  -5  -1   4   22.20    2.20
  -5  -1   4   22.80    2.70
   5   1   4   20.60    2.40
   5   1   4   16.90    2.30
  -5   1  -4   17.10    2.80
  -5   1  -4   18.50    2.70
   5  -1   5   40.90    4.10
  -5  -1  -5   35.70    4.50
  -5   1   5   42.30    3.90
  -5  -1  -5   40.80    4.70
  -5   1  -5   34.80    4.70
  -5  -1   5   39.90    4.40
   5   1   5   33.70    3.90
  -5  -1   5   42.60    3.90
   5   1   5   40.40    4.10
   5  -1   6   78.09    7.40
  -5   1   6   87.49    7.30
   5   1   6   73.89    7.40
  -5  -1   6   65.09    7.10
  -5   1  -6   79.99    8.40
   5  -1   7    0.00    1.20
  -5   1   7    1.60    1.00
   5   1   7    0.10    1.10
   5  -1   8   18.40    2.90
   5   1   8   14.80    2.60
   6  -1   0   17.50    1.70
   6   1   0   14.00    1.90
  -6   1   0   15.10    2.30
  -6  -1   0   16.40    2.40
  -6  -1   0   14.30    2.00
   6  -1   0   13.50    1.90
  -6   1   0   14.20    1.90
   6   1   0   16.90    1.50
  -6   1   1    4.40    0.90
   6  -1   1    4.80    0.80
  -6  -1  -1    5.20    1.20
   6   1  -1    3.90    0.90
   6  -1   1    3.30    0.90
  -6  -1  -1    3.20    1.20
   6   1   1    4.90    1.00
  -6   1  -1    3.30    0.90
  -6   1  -1    3.70    1.20
  -6  -1   1    4.90    1.00
   6   1   1    3.90    0.70
   6  -1   2  144.99   12.70
  -6   1   2  121.69   13.50
   6  -1   2  124.99   12.60
  -6  -1  -2  168.48   14.30
  -6  -1  -2  148.09   13.90
  -6   1  -2  113.09   13.60
  -6  -1   2  144.99   12.40
   6   1   2  150.58   12.70
  -6  -1   2  154.98   13.70
  -6   1  -2  164.38   14.30
   6   1   2  139.99   12.60
  -6   1   3   61.09    6.90
  -6  -1  -3   73.49    7.30
  -6  -1  -3   63.09    7.30
   6  -1   3   65.19    6.50
   6  -1   3   72.79    6.50
   6   1   3   70.89    6.50
  -6   1  -3   75.39    7.50
  -6  -1   3   78.89    7.10
  -6   1  -3   72.59    7.20
   6   1   3   65.99    6.40
  -6  -1  -4   90.89    8.60
  -6   1   4   76.09    8.20
  -6   1   4   79.09    7.40
   6  -1   4   74.59    7.40
   6  -1   4   85.09    7.60
  -6   1  -4   97.59    8.90
  -6   1  -4   75.99    8.40
   6   1   4   77.79    7.50
   6   1   4   81.89    7.50
  -6  -1   4   81.79    8.20
  -6   1   5   24.70    3.00
   6  -1   5   25.50    3.20
  -6   1   5   31.30    3.50
  -6  -1  -5   27.30    3.80
  -6   1  -5   35.00    4.00
   6   1   5   27.30    3.20
  -6  -1   5   29.70    3.50
   6   1   5   26.40    3.10
   6  -1   6   54.19    5.90
  -6  -1   6   67.29    6.50
   6   1   6   54.29    5.80
   6  -1   7    6.60    1.70
   6   1   7    5.30    1.60
  -6  -1   7    3.40    1.50
   6  -1   8   54.59    5.60
  -6  -1   8   47.30    5.90
   6   1   8   51.19    5.60
  -7   1   0   59.89    6.00
   7   1   0   52.19    5.70
   7  -1   0   64.89    5.50
  -7   1   0   56.99    6.50
  -7  -1   0   64.39    6.60
  -7   1   1    0.40    0.60
   7   1  -1    0.50    0.60
  -7   1   1    2.20    1.10
  -7  -1  -1    1.20    0.90
   7  -1   1    1.80    0.60
   7  -1   1    1.40    0.80
  -7  -1  -1    2.40    1.20
   7   1   1    2.10    0.80
  -7   1  -1    1.60    1.00
   7   1   1    1.90    0.60
  -7   1  -1    1.00    0.70
  -7  -1   1    1.20    0.70
  -7  -1  -2  175.78   17.70
  -7   1   2  158.88   16.90
   7  -1   2  185.28   15.90
   7  -1   2  146.09   15.80
  -7   1  -2  203.88   17.90
   7   1   2  175.48   15.90
  -7  -1   2  170.38   17.00
  -7   1  -2  200.68   17.20
   7   1   2  194.68   15.80
   7  -1   3   39.30    3.90
  -7  -1  -3   33.90    4.50
   7  -1   3   39.30    3.90
  -7   1   3   39.30    4.20
  -7  -1  -3   39.20    4.60
   7   1   3   36.50    4.00
  -7   1  -3   38.50    4.70
  -7  -1   3   35.40    4.20
   7   1   3   49.50    4.00
  -7   1  -3   30.70    4.20
   7  -1   4   54.19    5.10
  -7  -1  -4   35.70    5.50
  -7  -1  -4   49.90    5.80
   7  -1   4   50.29    5.00
  -7   1   4   63.39    5.60
   7   1   4   50.59    5.00
  -7   1  -4   46.40    5.60
  -7  -1   4   54.09    5.50
  -7   1  -4   48.90    5.90
   7   1   4   51.09    5.00
   7  -1   5   38.10    3.90
  -7   1   5   29.70    4.00
  -7  -1  -5   37.90    4.50
   7   1   5   32.20    3.70
  -7  -1   5   38.60    4.20
  -7   1  -5   26.00    4.30
   7   1   5   36.70    3.70
  -7   1   6   59.49    7.10
   7  -1   6   68.59    6.70
  -7  -1   6   75.59    7.30
   7   1   6   64.69    6.60
   7  -1   7   12.10    2.30
  -7   1   7   12.80    2.50
   7   1   7   15.20    2.50
  -7  -1   7   10.30    2.40
   7  -1   8    6.50    2.00
  -7   1   8    8.50    2.30
  -7  -1   8    6.30    2.10
   7   1   8    8.20    2.20
  -8   1   0  375.46   33.80
  -8   1   0  323.97   32.40
  -8  -1   0  341.27   32.50
   8   1   0  345.97   30.30
  -8  -1   0  339.27   33.70
  -8  -1  -1   91.99    8.50
  -8   1   1   74.39    8.40
   8  -1   1   79.69    7.40
   8   1  -1   84.39    7.50
  -8   1   1   84.39    7.80
  -8   1  -1   66.69    8.30
  -8   1  -1   81.29    7.90
   8   1   1   78.39    7.40
  -8  -1   1   68.29    7.80
  -8  -1  -2   22.10    3.00
  -8  -1  -2   26.80    3.10
   8  -1   2   20.50    2.30
  -8   1   2   18.90    2.50
   8  -1   2   23.90    2.60
  -8   1  -2   16.70    2.70
   8   1   2   18.20    2.40
  -8   1  -2   20.80    3.10
  -8  -1   2   17.70    2.60
   8  -1   3   92.09    7.40
  -8  -1  -3   70.09    8.20
  -8   1   3   64.79    7.80
  -8  -1  -3   73.89    8.40
   8  -1   3   77.49    7.40
  -8   1  -3   71.99    8.50
  -8   1  -3   73.99    8.10
  -8  -1   3   87.79    8.00
   8   1   3   77.09    7.30
   8   1   3   91.99    7.60
   8  -1   4   65.39    6.90
  -8  -1  -4   96.09    8.20
   8  -1   4   69.29    6.90
  -8   1   4   76.09    7.50
  -8  -1  -4   73.59    7.80
  -8   1  -4   61.09    7.60
   8   1   4   71.69    7.00
  -8  -1   4   76.29    7.50
   8   1   4   68.39    6.90
  -8   1  -4   73.39    8.10
  -8   1   5   10.40    2.10
  -8  -1  -5    7.70    2.20
   8  -1   5    9.00    1.80
   8   1   5   10.30    1.90
  -8   1  -5    9.30    2.20
  -8  -1   5   11.40    2.10
  -8   1  -5    8.80    2.40
   8   1   5    9.80    1.80
   8  -1   6   53.49    5.60
  -8  -1  -6   53.49    6.30
  -8   1   6   49.90    6.00
   8   1   6   57.59    5.60
  -8  -1   6   51.49    6.00
  -8   1   7    2.40    1.60
   8  -1   7    7.90    1.90
  -8  -1   7    5.10    1.90
   8   1   7    4.70    1.70
  -8   1   8    9.20    2.50
   8  -1   8    9.90    2.40
   8   1   8   11.90    2.50
  -9  -1   0  202.68   21.30
  -9   1   0  223.48   22.30
  -9   1   0  259.97   21.30
   9   1   0  209.58   19.90
  -9  -1   0  213.98   22.20
  -9  -1  -1   51.39    5.40
  -9   1   1   50.09    5.70
  -9  -1  -1   47.10    5.70
   9  -1   1   45.40    4.90
   9   1  -1   40.40    4.80
  -9   1   1   49.90    5.00
  -9  -1   1   49.80    5.70
   9   1   1   47.40    4.90
  -9   1  -1   53.59    5.20
  -9   1  -1   37.20    5.40
  -9   1   2    8.90    2.10
  -9  -1  -2    1.80    1.60
  -9  -1  -2    7.30    1.80
  -9   1   2    8.00    1.50
   9  -1   2    5.50    1.40
   9   1   2    5.50    1.40
  -9   1  -2    8.70    1.80
  -9   1  -2    4.30    1.80
  -9  -1   2    7.50    1.50
  -9  -1  -3   57.69    6.40
   9  -1   3   54.39    5.70
  -9  -1  -3   61.99    6.60
  -9   1   3   49.00    5.90
   9   1   3   52.29    5.60
  -9   1  -3   57.59    6.30
  -9   1  -3   67.69    6.90
  -9  -1   3   60.69    6.10
  -9   1   4   76.39    9.20
  -9  -1  -4  100.39    9.80
  -9  -1  -4   95.39   10.00
   9  -1   4   80.89    8.60
   9   1   4   93.39    8.70
  -9   1  -4   93.19    9.60
  -9  -1   4   92.49    9.30
  -9   1  -4  115.19   10.30
  -9  -1  -5   15.50    3.20
   9  -1   5   18.00    2.80
  -9   1   5   19.60    2.90
  -9  -1   5   22.00    3.00
  -9   1  -5   18.90    3.60
   9   1   5   20.80    2.70
  -9  -1  -6   18.60    3.10
   9  -1   6   11.10    2.30
  -9   1   6   12.50    2.50
  -9  -1   6    9.90    2.40
  -9   1   7    0.90    1.40
   9  -1   7   -0.20    1.50
  -9  -1   7   -1.00    1.30
 -10  -1   0  113.69   10.10
 -10  -1   0   92.69    9.20
 -10   1   0   69.79    9.60
 -10  -1  -1   80.19    6.80
 -10   1   1   56.09    7.00
 -10  -1  -1   50.69    6.80
 -10   1  -1   47.70    6.80
 -10  -1   1   70.09    6.40
  10   1   1   55.79    6.10
 -10  -1   1   63.49    7.00
  10  -1   2  102.69   10.20
 -10   1   2  105.59   11.50
 -10  -1  -2  107.29   11.50
 -10  -1  -2  111.69   11.10
 -10   1   2  110.79   10.60
 -10  -1   2  101.79   10.70
 -10   1  -2  115.49   11.60
  10   1   2  108.79   10.20
 -10   1   3   79.79    8.10
 -10  -1  -3   74.69    8.80
  10  -1   3   71.59    7.70
 -10  -1  -3   94.59    8.80
 -10   1  -3  103.79    9.30
 -10  -1   3   70.49    8.10
  10   1   3   77.89    7.80
  10  -1   4    6.70    1.60
 -10   1   4    6.10    1.60
 -10  -1  -4    5.20    1.80
 -10   1  -4    6.80    2.30
  10   1   4    4.90    1.50
 -10  -1   4    7.40    1.80
 -10  -1  -5   54.09    7.90
 -10   1   5   73.39    7.70
  10   1   5   73.49    7.20
 -10  -1   5   84.99    7.80
 -10  -1  -6   22.80    4.40
 -10   1   6   31.80    4.20
 -10  -1   6   40.60    4.40
 -10  -1   7    5.80    2.20
 -11  -1   0   32.60    4.30
  11   1   0   34.10    3.80
 -11  -1   0   26.00    3.80
 -11   1   0   31.80    4.40
 -11   1   1   41.20    5.90
 -11  -1  -1   59.79    5.70
 -11  -1  -1   46.20    6.00
 -11  -1   1   41.70    5.30
  11   1   1   50.99    5.30
 -11  -1   1   50.79    6.10
 -11   1  -1   56.29    6.30
 -11  -1  -2   14.80    2.80
 -11  -1  -2   16.80    3.20
 -11   1   2   14.70    3.10
 -11  -1   2   14.10    3.00
 -11  -1   2   14.90    2.30
  11   1   2   13.90    2.40
 -11   1  -2   11.30    3.00
 -11  -1  -3    4.00    2.20
 -11   1   3    8.80    2.50
 -11   1  -3    8.90    2.50
 -11  -1   3    8.90    1.80
  11   1   3    4.70    1.60
  11  -1   4    7.70    1.90
 -11   1  -4    5.40    2.30
  11   1   4    4.40    1.60
 -11  -1   4    6.60    1.80
 -11  -1   5   20.50    3.20
  11   1   5   20.40    3.10
 -11  -1   6   18.70    3.20
 -12   1   0   50.09    6.00
 -12  -1   0   41.20    5.70
 -12  -1  -1   23.50    3.40
 -12   1   1   15.00    3.30
 -12  -1   1   12.50    3.20
 -12   1  -1   20.30    3.50
  12   1   1   15.60    2.70
 -12   1   2    3.80    2.10
 -12  -1  -2    3.80    2.20
 -12   1  -2    4.90    2.10
 -12  -1   2    3.60    2.00
  12   1   2    4.20    1.60
 -12  -1  -3   11.00    2.90
 -12   1   3    6.50    2.50
 -12  -1   3    7.30    2.60
  12   1   3   14.40    2.50
 -12   1  -3   15.50    3.40
 -12   1   4    3.00    2.20
  12   1   4    8.60    2.10
 -12   1  -4    9.70    2.90
 -12   1   5   12.30    3.30
 -13   1   0   35.00    5.30
 -13  -1   0   45.20    5.80
 -13  -1  -1   18.30    3.60
 -13   1   1   18.00    3.60
 -13  -1   1   16.70    3.70
 -13   1  -1   21.70    4.10
 -13  -1  -2   26.10    4.10
 -13   1   2   19.00    3.60
 -13   1  -2   21.10    4.00
 -13  -1   2   21.10    4.20
  13   1   2   14.00    3.00
 -13   1   3   10.60    3.20
 -13   1  -3   14.60    3.60
  13   1   3   17.10    3.00
 -13  -1   3   11.50    3.20
  13   1   4   12.50    2.70
 -14   1   0   10.10    3.20
 -14  -1   0   17.20    3.60
 -14  -1  -1   13.00    3.80
 -14   1   1   22.40    3.90
 -14   1  -1   29.20    4.40
 -14  -1   1   16.60    3.90
 -14  -1  -2   -0.70    2.00
 -14  -1   2    1.80    2.20
 -14   1  -2    2.10    2.20
 -14   1  -3    7.90    3.10
   0   2   0  174.08   16.60
   0  -2   0  183.88   17.90
   0   2   0  178.18   18.50
   0  -2   1    0.30    0.40
   0   2   1   -0.20    0.30
   0   2  -1    0.40    0.50
   0   2  -1    0.30    0.20
   0  -2  -1    0.10    0.40
   0   2   2  244.78   20.40
   0  -2   2  250.47   20.60
   0   2  -2  205.88   22.70
   0   2   3   48.20    4.50
   0   2   3   42.30    4.40
   0  -2   3   48.20    4.50
   0   2  -3   54.59    5.10
   0   2   4    6.20    1.00
   0   2   4    2.10    0.80
   0  -2   4    5.60    1.00
   0   2  -4    3.40    1.10
   0   2   5  110.49    9.70
   0  -2   5   97.89    9.60
   0   2   5   98.79    9.40
   0   2  -5  120.49   10.90
   0   2  -6   77.59    7.20
   0  -2   6   57.29    6.10
   0   2   6   59.79    6.10
   0  -2   7    1.40    1.10
   0   2  -7   -0.70    1.20
   0   2   7    0.80    0.90
   0  -2   8   -1.20    1.00
   0   2   8   -0.20    1.10
   0  -2   9    2.60    1.50
   0   2   9   -0.80    1.20
   1   2   0 3572.14  341.77
   1  -2   0 3517.05  311.07
  -1  -2   0 3970.30  332.87
   1   2   0 3402.66  308.17
  -1   2   0 3158.78  341.77
  -1  -2   0 3831.32  310.97
   1   2  -1  108.99    9.10
   1  -2   1   90.19    9.20
   1   2  -1  114.59   10.20
  -1  -2   1  110.29    9.20
  -1   2  -1   95.59   10.20
  -1  -2   1  105.59    9.90
   1   2   1  104.49    9.20
   1  -2   2   89.89    8.20
   1   2  -2   92.19    9.10
  -1  -2  -2   81.59    8.80
  -1   2   2  100.09    8.10
   1   2  -2   94.69    7.90
  -1   2  -2   91.69    9.10
   1   2   2   89.19    8.10
  -1  -2   2   92.09    8.10
  -1  -2  -3  469.15   47.70
  -1   2   3  491.15   43.10
   1   2  -3  537.05   48.00
  -1  -2  -3  476.55   46.70
   1  -2   3  450.25   43.50
   1   2   3  548.25   43.10
  -1  -2   3  498.55   43.50
   1   2   3  508.85   43.50
   1  -2   4   96.69    8.30
  -1  -2  -4   91.79    9.00
  -1   2   4   85.59    8.10
  -1   2   4   95.39    8.30
  -1  -2   4   87.89    8.30
   1   2   4   93.09    8.30
  -1   2  -4   81.29    9.30
   1   2   4   92.49    8.10
   1   2  -5    0.20    1.00
  -1   2   5    0.60    0.50
  -1   2   5    1.20    0.70
  -1  -2  -5    1.00    0.80
   1  -2   5    1.50    0.80
   1   2   5    0.80    0.80
  -1   2  -5    0.70    1.00
   1   2   5    0.70    0.60
  -1  -2   5    2.30    0.80
   1   2  -6    4.70    1.70
  -1   2   6    4.70    1.20
   1  -2   6    7.00    1.40
  -1  -2   6    6.80    1.40
   1   2   6    4.20    1.20
  -1   2  -6    8.30    1.90
   1  -2   7    2.70    1.20
  -1   2   7    0.70    0.90
  -1   2  -7    1.90    1.40
  -1  -2   7    3.70    1.30
   1   2   7    3.20    1.10
  -1   2   8    0.70    1.10
   1  -2   8    0.50    1.20
  -1  -2   8    0.10    1.00
   1   2   8    2.30    1.20
   1  -2   9    9.20    2.30
  -1   2   9   11.30    2.30
  -1  -2   9   10.80    2.20
   1   2   9   11.60    2.40
   2   2   0  170.08   15.90
  -2   2   0  169.98   17.70
  -2  -2   0  212.48   17.20
   2  -2   0  177.38   16.00
  -2  -2  -1  962.20  105.09
   2   2  -1 1087.79   94.79
   2  -2   1 1122.99   95.69
  -2   2  -1 1123.49  105.29
  -2  -2   1 1116.49   95.59
  -2   2  -1 1220.58  102.39
  -2  -2   1  971.90  102.39
   2   2   1 1189.08   94.79
   2   2  -2  381.16   32.00
  -2  -2  -2  366.16   35.50
  -2  -2  -2  316.37   34.70
  -2  -2   2  408.36   34.60
  -2  -2   2  369.36   32.30
   2   2   2  370.06   32.30
   2   2   2  374.66   32.10
  -2   2  -2  366.16   35.70
   2  -2   3   99.99   10.00
   2  -2   3  108.09    9.70
  -2  -2  -3  127.29   11.00
   2   2  -3  119.69   11.20
   2   2   3  113.79   10.00
   2   2   3  120.69    9.90
  -2   2  -3   96.49   11.10
  -2  -2   3  105.99    9.90
  -2   2   4   42.80    4.20
   2  -2   4   47.10    4.30
   2  -2   4   46.60    3.90
  -2  -2  -4   44.90    4.50
  -2   2   4   44.20    4.10
   2   2   4   40.00    4.20
   2   2   4   42.00    4.10
  -2  -2   4   36.60    4.10
  -2   2  -4   39.30    4.80
  -2  -2  -5   11.30    1.80
  -2   2   5   11.00    1.60
   2  -2   5   12.00    1.80
  -2   2   5   13.10    1.50
  -2   2  -5   10.30    2.00
   2   2   5   12.00    1.70
  -2  -2   5    9.70    1.60
   2   2   5   10.90    1.50
   2  -2   6   46.20    4.80
  -2   2   6   47.80    4.70
  -2  -2   6   47.50    4.70
  -2   2  -6   53.89    5.60
   2   2   6   39.90    4.70
  -2   2   7   22.00    2.80
   2  -2   7   21.70    2.90
  -2  -2   7   24.60    2.90
   2   2   7   20.20    2.80
  -2   2  -7   26.00    3.50
   2  -2   8   27.90    3.30
  -2   2   8   22.00    3.10
   2   2   8   27.10    3.30
  -2  -2   8   22.10    3.10
  -2   2   9    6.70    1.80
   2  -2   9    7.80    2.10
  -2  -2   9    8.50    2.00
   2   2   9    4.00    1.70
  -3   2   0 3356.56  290.67
   3  -2   0 2934.01  264.37
  -3  -2   0 3148.98  282.87
  -3   2   0 2673.13  282.67
   3   2   0 3099.49  261.97
   3   2  -1 1459.45  128.49
  -3   2   1 1251.37  138.59
  -3  -2  -1 1329.97  138.79
  -3  -2  -1 1451.65  142.49
  -3   2  -1 1697.93  142.69
  -3  -2   1 1515.15  129.49
  -3  -2   1 1505.25  138.79
   3   2   1 1501.45  128.49
  -3   2  -1 1558.64  138.69
   3   2   1 1633.44  129.59
  -3  -2  -2  107.89   12.90
   3  -2   2  121.89   11.80
   3  -2   2  128.29   11.60
   3   2  -2  132.39   11.60
  -3  -2   2  132.59   11.70
   3   2   2  139.59   11.70
   3   2   2  138.19   11.70
  -3   2  -2  136.39   12.70
  -3   2  -2  138.29   13.20
  -3  -2   2  155.58   12.70
   3  -2   3  243.48   21.00
   3  -2   3  220.68   21.30
  -3  -2  -3  219.98   23.10
  -3  -2   3  225.88   21.20
   3   2   3  250.87   21.10
   3   2   3  255.67   21.30
  -3   2  -3  278.57   23.70
  -3  -2  -4  113.19   11.60
  -3   2   4  114.19   10.60
  -3  -2  -4  117.09   11.70
   3  -2   4  120.89   10.40
   3  -2   4  129.09   10.70
  -3  -2   4  113.89   10.50
   3   2   4  110.29   10.50
   3   2   4  121.29   10.60
  -3   2  -4  116.89   12.00
   3  -2   5  105.99   10.00
  -3   2   5  100.49    9.70
  -3   2   5  113.29    9.90
  -3   2  -5  107.99   11.20
   3   2   5  112.19   10.00
  -3  -2   5  114.39    9.90
   3   2   5  106.59    9.80
  -3   2   6   40.00    4.30
   3  -2   6   42.40    4.40
  -3  -2   6   43.80    4.30
  -3   2  -6   41.60    5.10
   3   2   6   42.40    4.40
  -3   2   7    1.80    1.00
   3  -2   7    2.10    1.20
  -3   2  -7    3.90    1.70
   3   2   7    1.20    1.10
  -3  -2   7    2.00    1.10
  -3   2   8   40.60    4.50
   3  -2   8   36.30    4.60
   3   2   8   42.40    4.60
  -3  -2   8   43.00    4.50
   3  -2   9    3.20    1.70
  -3   2   9    1.30    1.40
  -3  -2   9    0.90    1.40
   3   2   9   -1.50    1.30
   4  -2   0   56.99    4.90
   4   2   0   50.59    5.00
  -4  -2   0   42.90    5.30
  -4   2   0   59.29    5.20
  -4   2   0   58.59    5.70
  -4   2   1  483.05   44.70
   4  -2   1  445.56   41.80
   4   2  -1  459.55   41.50
  -4  -2  -1  471.35   46.00
  -4   2   1  520.75   46.20
  -4  -2   1  440.46   44.80
   4   2   1  487.55   41.70
  -4   2  -1  472.35   46.20
  -4   2  -1  527.45   44.80
   4   2  -2  340.87   34.60
   4  -2   2  430.16   34.60
  -4  -2  -2  376.56   37.60
  -4  -2   2  403.66   34.80
  -4   2  -2  370.06   38.60
  -4   2  -2  392.06   37.40
   4   2   2  434.36   34.90
   4   2   2  437.56   34.70
   4  -2   3    7.00    1.20
  -4  -2  -3    6.20    1.20
   4  -2   3    4.80    0.80
  -4  -2  -3    3.40    1.20
   4   2   3    4.70    0.90
   4   2   3    4.20    0.90
  -4  -2   3    2.80    0.70
  -4  -2   3    2.60    1.00
  -4   2  -3    5.00    1.40
   4  -2   4   41.90    4.00
   4  -2   4   39.00    4.20
  -4  -2  -4   39.60    4.80
  -4  -2  -4   36.20    4.50
  -4  -2   4   42.30    4.00
   4   2   4   41.30    4.10
  -4   2  -4   43.60    4.90
   4   2   4   42.70    4.10
  -4  -2   4   50.09    4.60
  -4  -2  -5    6.40    1.60
   4  -2   5    5.40    1.30
  -4   2   5    2.10    0.90
   4   2   5    5.20    1.20
  -4  -2   5    1.50    0.90
   4   2   5    6.50    1.10
  -4   2  -5   10.70    2.00
   4  -2   6   16.20    2.30
  -4   2   6   11.70    2.00
  -4  -2   6   13.00    2.00
  -4   2  -6   15.30    2.70
   4   2   6   14.70    2.10
   4  -2   7   10.20    2.00
  -4   2   7   11.80    1.90
   4   2   7   12.10    2.20
  -4  -2   7   11.20    2.00
  -4   2   8   15.20    2.60
   4  -2   8   21.40    2.90
  -4  -2   8   13.70    2.50
   4   2   8   22.20    2.80
  -4   2   9    7.90    2.00
  -5   2   0  893.61   86.69
   5   2   0  908.11   78.09
  -5  -2   0  815.92   84.19
  -5   2   0  991.90   84.19
  -5  -2  -1  108.09   10.90
   5  -2   1  112.59    9.70
  -5  -2  -1   87.19   10.50
  -5   2   1  114.59   10.40
  -5   2   1  107.79   11.00
   5   2  -1  113.59    9.80
  -5   2  -1  122.39   11.10
   5   2   1  113.19    9.60
   5   2   1  106.29    9.80
  -5   2  -1  112.69   10.50
  -5  -2   1   95.89   10.50
   5   2  -2  218.48   18.70
  -5  -2  -2  190.28   20.30
   5  -2   2  227.58   18.80
  -5   2   2  185.58   20.00
   5  -2   2  211.78   18.70
  -5   2  -2  177.28   20.90
  -5  -2   2  204.68   18.60
  -5  -2   2  239.68   20.20
   5   2   2  230.08   18.70
   5   2   2  219.38   18.70
  -5   2  -2  232.88   20.20
  -5  -2  -3  303.87   29.40
   5  -2   3  304.07   26.40
  -5   2   3  291.57   28.50
   5   2   3  305.37   26.60
  -5   2  -3  291.27   28.70
  -5   2  -3  328.57   29.70
   5   2   3  299.47   26.50
  -5  -2   3  300.27   26.50
  -5  -2  -4   13.10    2.20
  -5  -2  -4   10.80    1.80
   5  -2   4   10.00    1.70
   5  -2   4   11.50    1.50
   5   2   4   10.20    1.60
  -5  -2   4   10.60    1.50
   5   2   4    7.90    1.50
  -5  -2   4    9.80    1.80
  -5   2  -4   10.70    2.20
  -5   2   5   16.60    2.00
  -5  -2  -5   12.20    2.50
   5  -2   5   14.60    2.10
   5   2   5   10.70    1.90
   5   2   5   14.40    2.10
  -5  -2   5   16.80    1.90
  -5  -2   5   13.40    2.20
  -5   2  -5   12.20    2.50
  -5   2   6   70.49    6.40
   5  -2   6   78.79    6.70
  -5   2  -6   48.10    7.30
  -5  -2   6   66.99    7.10
   5   2   6   68.99    6.60
  -5   2   7   15.70    2.30
   5  -2   7   15.30    2.50
   5   2   7   17.00    2.40
  -5  -2   7   13.20    2.60
  -5   2   8   82.69    7.60
   5  -2   8   70.19    7.60
  -5  -2   8   75.99    8.20
   5   2   8   74.99    7.70
   6   2   0   97.39    8.70
   6  -2   0   80.39    8.50
  -6   2   0  100.99    9.20
  -6  -2   0   99.89    9.30
  -6   2   0  107.89    9.90
  -6   2   1  195.88   20.20
   6   2  -1  192.18   18.90
   6  -2   1  214.58   18.90
  -6  -2  -1  198.08   21.00
  -6   2   1  230.88   21.20
   6   2   1  228.48   18.80
  -6   2  -1  235.18   21.20
  -6  -2   1  238.98   20.40
  -6   2  -1  193.68   20.30
   6   2   1  222.48   18.90
  -6  -2  -2  138.69   12.40
   6  -2   2  120.69   11.20
   6  -2   2  136.79   11.30
   6   2  -2  151.78   11.30
  -6   2  -2  108.29   12.60
  -6   2  -2  117.19   12.10
   6   2   2  115.29   11.10
  -6  -2   2  108.59   12.00
   6   2   2  134.59   11.30
  -6  -2  -3  136.59   11.60
   6  -2   3  110.89   10.30
  -6  -2  -3  112.99   11.40
   6  -2   3  109.19   10.20
  -6   2   3  113.59   11.00
  -6  -2   3  104.09   11.00
   6   2   3  110.49   10.30
   6   2   3  108.09   10.20
  -6   2  -3  111.79   11.10
  -6   2  -3  117.09   11.60
   6  -2   4   43.20    4.30
  -6   2   4   44.90    4.60
  -6  -2  -4   42.00    4.90
  -6  -2  -4   50.29    4.90
   6  -2   4   40.90    4.10
  -6   2  -4   35.20    5.00
   6   2   4   43.20    4.20
  -6  -2   4   31.60    4.50
   6   2   4   42.50    4.20
  -6   2  -4   43.30    4.70
   6  -2   5  293.07   27.20
  -6   2   5  317.67   27.10
  -6  -2  -5  270.17   29.50
   6   2   5  335.17   27.30
   6   2   5  327.97   27.00
  -6  -2   5  287.87   29.20
   6  -2   6  196.38   17.00
  -6  -2   6  212.68   18.40
  -6   2  -6  153.58   18.80
   6   2   6  183.98   16.90
   6  -2   7    9.10    2.00
   6   2   7    9.20    2.00
  -6  -2   7   11.40    2.30
   6  -2   8   28.50    3.70
   6   2   8   25.30    3.60
  -6  -2   8   29.10    4.00
  -7   2   0    3.50    1.30
  -7   2   0    5.50    1.10
  -7  -2   0    4.50    1.10
   7   2   0    3.90    1.00
   7  -2   0    5.70    0.90
   7   2  -1   28.50    3.50
  -7   2   1   26.90    3.50
  -7   2   1   27.00    4.00
   7  -2   1   33.60    3.40
  -7  -2  -1   42.10    4.20
  -7  -2  -1   34.30    3.90
   7   2   1   40.80    3.70
  -7   2  -1   34.30    4.20
  -7   2  -1   39.90    3.80
  -7  -2   1   42.70    3.80
  -7  -2  -2   24.20    3.00
   7  -2   2   21.30    2.50
   7   2  -2   21.50    2.60
   7  -2   2   27.00    2.70
  -7  -2  -2   28.70    3.10
  -7   2   2   14.00    2.50
   7   2   2   30.40    2.40
   7   2   2   25.20    2.70
  -7  -2   2   21.50    2.70
  -7   2  -2   21.10    2.80
  -7   2  -2   15.80    2.90
   7  -2   3  376.46   31.30
  -7   2   3  398.96   33.70
  -7  -2   3  384.46   33.80
   7   2   3  377.96   31.30
  -7   2  -3  318.97   34.90
  -7   2  -3  350.16   33.80
   7   2   3  294.97   31.30
  -7   2   4   69.79    7.40
   7  -2   4   67.69    6.90
  -7  -2  -4   90.69    7.90
   7  -2   4   70.39    6.80
  -7  -2  -4   75.09    7.80
   7   2   4   79.49    6.90
  -7   2  -4   89.89    8.30
  -7   2  -4   57.29    7.40
  -7  -2   4   58.59    7.30
   7   2   4   74.89    6.90
  -7  -2  -5    5.70    1.90
   7  -2   5    5.10    1.50
  -7   2   5    6.80    1.60
   7   2   5    4.20    1.30
   7   2   5    6.90    1.40
  -7   2  -5    6.70    2.10
  -7  -2   5    5.70    1.60
   7  -2   6   86.79    8.30
  -7   2   6   78.89    8.80
  -7  -2  -6   89.59    9.30
   7   2   6   89.89    8.30
  -7   2  -6   68.69    9.40
  -7  -2   6  101.59    9.20
   7  -2   7    0.60    1.40
  -7   2   7    0.10    1.10
  -7  -2   7    2.10    1.40
   7   2   7   -1.40    1.10
  -7   2   8    6.80    2.00
   7  -2   8   11.90    2.40
   7   2   8    8.80    2.20
  -7  -2   8    6.90    2.20
   8   2   0   -0.60    0.60
  -8   2   0    0.30    0.70
  -8  -2   0    0.20    0.80
  -8   2   0    0.40    1.10
  -8  -2   0    0.90    1.10
  -8  -2  -1   17.20    2.70
  -8  -2  -1   16.10    2.80
  -8   2   1   20.30    2.40
  -8   2   1   23.10    3.10
   8   2  -1   21.40    2.50
   8  -2   1   22.50    2.20
  -8   2  -1   20.20    2.60
  -8   2  -1   20.80    3.10
   8   2   1   15.70    2.40
  -8  -2   1   20.00    2.50
   8   2  -2   11.30    1.80
  -8   2   2   11.20    2.20
  -8  -2  -2   10.60    2.00
  -8  -2  -2    7.40    1.80
  -8   2   2   12.20    1.70
   8  -2   2    4.40    1.20
  -8  -2   2    9.20    1.70
  -8   2  -2    8.90    1.70
  -8   2  -2    9.20    2.10
   8   2   2   11.30    1.70
   8  -2   3  143.89   14.00
  -8  -2  -3  186.68   15.80
   8  -2   3  160.68   14.00
  -8   2   3  157.88   14.90
  -8   2  -3  154.78   15.80
   8   2   3  151.68   14.00
  -8  -2   3  130.99   14.90
  -8   2  -3  158.28   15.10
   8  -2   4   13.10    2.00
  -8  -2  -4   13.80    2.50
   8  -2   4   10.10    1.80
  -8   2   4    8.50    1.80
  -8  -2   4    9.70    2.00
  -8   2  -4   12.10    2.30
   8   2   4    9.70    1.90
  -8   2  -4   10.70    2.50
   8   2   4   13.10    2.00
  -8  -2  -5   10.30    2.60
  -8   2   5   17.10    2.40
   8  -2   5   15.10    2.30
  -8   2  -5   12.60    2.90
   8   2   5   12.90    2.10
  -8  -2   5   11.90    2.30
   8   2   5   11.10    2.10
   8  -2   6   61.69    6.50
  -8  -2  -6   58.69    7.30
  -8   2   6   66.29    7.00
   8   2   6   71.89    6.50
  -8  -2   6   61.69    7.00
  -8   2   7   20.90    3.20
   8  -2   7   17.00    2.90
  -8  -2   7   21.70    3.20
   8   2   7   17.10    3.00
  -8   2   8    4.70    1.90
   8   2   8    7.70    2.20
   9   2   0  307.17   27.30
  -9  -2   0  320.37   29.40
  -9  -2   0  335.07   30.50
  -9   2   0  271.67   30.40
  -9  -2  -1   79.79    7.10
   9   2  -1   62.29    6.40
  -9   2   1   61.99    6.50
  -9  -2  -1   63.59    7.20
  -9   2   1   74.29    7.40
  -9  -2   1   67.59    6.70
  -9   2  -1   51.39    7.20
   9   2   1   62.19    6.30
  -9  -2  -2   41.10    5.60
  -9   2   2   53.29    5.10
  -9  -2  -2   40.20    5.40
  -9   2   2   55.59    5.80
   9   2   2   44.70    5.00
  -9  -2   2   49.00    5.20
  -9   2  -2   53.49    5.90
  -9  -2  -3  148.89   13.30
  -9  -2  -3  115.49   12.80
  -9   2   3  132.09   12.40
   9   2   3  110.49   11.70
  -9  -2   3  125.69   12.50
  -9   2  -3  130.39   13.40
  -9   2   4    8.20    1.70
  -9  -2  -4    2.70    1.70
   9  -2   4   10.50    1.80
   9   2   4    7.40    1.60
  -9  -2   4    8.00    1.80
  -9   2  -4    6.70    2.20
  -9   2   5   36.30    4.10
   9  -2   5   28.20    3.70
  -9  -2  -5   35.60    4.60
   9   2   5   26.20    3.70
  -9  -2   5   34.50    4.10
  -9   2  -5   36.50    5.00
  -9   2   6   38.20    4.20
   9  -2   6   30.00    3.90
  -9  -2  -6   33.90    4.70
  -9  -2   6   27.00    4.10
  -9   2   7    2.00    1.60
   9  -2   7    2.10    1.70
  -9  -2   7    3.80    1.80
 -10  -2   0   23.40    3.80
  10   2   0   23.80    3.20
 -10   2   0   25.90    3.90
 -10  -2   0   30.30    3.50
 -10   2   1    2.00    1.50
 -10  -2  -1    4.90    1.60
 -10  -2  -1    3.90    1.80
  10   2  -1    2.80    1.20
  10   2   1    2.50    1.20
 -10   2  -1    5.50    2.00
 -10  -2   1    3.00    1.20
 -10  -2   1    5.70    1.90
 -10  -2  -2   42.80    5.10
 -10   2   2   32.90    4.90
 -10  -2  -2   44.80    4.90
  10   2   2   33.20    4.20
 -10  -2   2   38.40    4.40
 -10   2  -2   40.90    5.00
 -10  -2  -3   54.29    6.30
 -10   2   3   49.30    6.40
 -10  -2  -3   53.59    6.30
 -10  -2   3   60.59    5.90
 -10   2  -3   57.09    6.60
  10   2   3   45.00    5.40
 -10  -2  -4    6.90    2.00
 -10   2  -4    5.80    2.20
  10   2   4    5.90    1.60
 -10  -2   4    3.00    1.40
 -10  -2  -5   32.00    4.60
  10   2   5   31.30    3.80
 -10  -2   5   31.70    4.10
 -10   2  -5   31.40    4.90
 -10  -2  -6    7.40    2.50
 -10  -2   6    3.90    1.80
 -11  -2   0   90.79    8.70
 -11  -2   0   97.09    9.40
 -11   2   0   61.89    8.90
  11   2   0   82.39    8.10
 -11  -2  -1   23.50    3.70
 -11  -2  -1   26.20    3.50
  11   2  -1   25.90    3.20
 -11   2   1   18.70    3.60
 -11   2  -1   25.30    4.00
  11   2   1   20.80    3.00
 -11  -2   1   22.40    3.70
 -11  -2   1   24.10    3.10
 -11  -2  -2   40.50    5.10
 -11  -2  -2   48.70    5.50
 -11   2   2   38.70    5.30
 -11  -2   2   40.10    4.70
  11   2   2   43.80    4.70
 -11   2  -2   39.00    5.30
 -11   2   3   50.59    6.40
 -11  -2  -3   52.29    6.40
 -11  -2   3   53.39    5.70
 -11   2  -3   54.49    6.70
  11   2   3   51.19    5.60
 -11  -2  -4   56.19    6.70
 -11   2   4   42.40    6.60
 -11   2  -4   69.69    7.20
 -11  -2   4   57.19    6.20
  11   2   4   53.39    5.80
 -11  -2  -5   26.90    4.40
  11   2   5   25.30    3.60
 -11  -2   5   31.40    3.90
 -11  -2   6    7.20    2.10
 -12  -2   0   35.30    4.80
  12   2   0   40.20    4.70
 -12   2   0   40.00    5.40
 -12  -2   0   43.60    5.30
 -12  -2  -1   52.99    6.30
 -12  -2  -1   54.99    5.80
 -12  -2   1   45.90    6.20
  12   2   1   41.90    5.30
 -12   2  -1   53.99    6.40
 -12  -2   1   44.10    5.40
 -12  -2  -2   25.30    4.10
 -12   2   2   25.10    3.90
 -12  -2   2   25.40    3.30
 -12  -2   2   18.60    3.80
  12   2   2   25.10    3.40
 -12   2  -2   25.90    4.10
 -12   2   3   17.00    3.70
 -12  -2   3   22.90    3.00
 -12   2  -3   12.20    3.40
  12   2   3   17.20    2.90
 -12   2   4    0.70    1.90
 -12  -2   4    0.30    1.20
  12   2   4   -1.30    1.20
 -12   2  -4    1.10    2.20
 -12   2   5   15.40    3.80
  12   2   5   18.40    3.00
 -12  -2   5   17.90    3.10
 -13   2   0    0.30    1.80
 -13  -2   0    2.40    1.80
 -13  -2  -1    3.60    2.20
 -13   2   1    4.10    2.20
  13   2   1    1.60    1.50
 -13   2  -1    4.60    2.40
 -13  -2   1    7.90    2.50
 -13  -2  -2    7.80    2.80
 -13   2   2    8.80    2.70
 -13  -2   2    6.30    2.50
 -13   2  -2    7.60    2.80
  13   2   2    6.20    2.00
 -13   2   3   26.10    4.20
 -13   2  -3   18.40    4.20
  13   2   3   26.80    3.60
 -13  -2   3   19.20    4.20
 -13   2  -4   12.70    3.70
  13   2   4   22.10    3.30
 -14  -2   0    5.10    2.40
 -14   2   0   -0.70    2.10
 -14   2   1    7.20    2.80
 -14  -2  -1   13.80    3.30
 -14   2  -1   10.50    3.30
 -14  -2   1   14.10    3.30
 -14   2  -2   45.70    6.00
 -14  -2   2   33.40    5.60
 -14   2  -3    5.80    3.10
   0   3   0    0.00    0.40
   0  -3   0   -0.30    0.30
   0  -3   0    0.10    0.30
   0   3   0   -0.60    0.50
   0  -3   1  526.85   44.70
   0   3  -1  531.85   44.20
   0   3  -1  546.25   49.20
   0  -3   1  544.05   47.80
   0  -3  -1  475.25   47.80
   0   3   1  447.26   44.30
   0  -3   2   25.10    2.50
   0   3  -2   23.00    3.00
   0   3   2   23.10    2.50
   0  -3  -2   29.40    2.90
   0   3  -2   27.30    2.30
   0   3   3 1158.28  103.79
   0  -3   3 1246.88  104.79
   0   3  -4  109.29   12.70
   0   3   4  131.79   11.20
   0   3   4  137.39   11.40
   0  -3   4  122.99   11.30
   0   3  -5   -1.00    0.90
   0  -3   5    1.10    0.80
   0   3   5    1.10    0.70
   0   3   5    0.80    0.60
   0   3   6   62.39    5.60
   0  -3   6   52.69    5.50
   0   3  -6   53.99    6.40
   0  -3   7    9.70    1.70
   0   3  -7    7.10    2.20
   0   3   7    8.10    1.70
   0   3  -8    3.60    2.10
   0   3   8    8.80    1.80
   0  -3   8    6.80    1.80
   0  -3   9    7.80    2.10
   0   3   9    3.80    1.70
  -1  -3   0  240.68   20.70
   1   3   0  210.28   21.30
   1  -3   0  229.08   19.40
  -1  -3   0  199.78   19.30
  -1   3   0  214.48   21.40
   1  -3   0  230.08   20.60
   1   3   0  221.88   19.20
   1   3  -1  508.15   43.10
   1  -3   1  499.25   43.50
  -1  -3  -1  491.75   46.60
   1   3  -1  486.75   47.90
  -1   3   1  476.75   47.80
  -1   3   1  509.55   43.20
   1   3   1  513.85   43.20
   1  -3  -1  447.96   46.50
  -1  -3   1  528.35   43.50
  -1  -3   1  510.75   46.50
  -1   3  -1  507.15   47.90
   1   3  -2   53.69    6.10
  -1  -3  -2   52.29    5.90
   1  -3   2   62.29    5.40
   1   3  -2   64.39    5.20
  -1   3   2   58.79    5.40
  -1  -3   2   57.99    5.40
   1   3   2   56.69    5.40
  -1   3  -2   63.49    6.20
  -1   3   3  111.89    9.20
  -1  -3  -3   99.39   10.00
   1   3  -3  105.59   10.40
  -1  -3  -3   98.39   10.10
  -1   3  -3  101.39   10.40
  -1  -3   3  105.49    9.20
   1   3   3   96.69    9.20
  -1   3   4   25.20    2.60
   1   3  -4   25.60    3.20
  -1  -3  -4   22.40    2.70
   1  -3   4   24.70    2.70
  -1  -3   4   27.40    2.60
  -1   3  -4   26.30    3.20
   1   3   4   23.20    2.60
   1   3   4   25.40    2.60
  -1   3   5   88.59    8.00
  -1   3   5   84.19    8.20
   1  -3   5   79.89    8.10
   1   3   5   87.99    8.00
  -1   3  -5  101.59    9.30
   1   3   5   88.79    8.20
  -1  -3   5   88.29    8.10
   1   3  -6   42.80    4.80
  -1   3   6   47.60    4.10
   1  -3   6   33.10    4.00
  -1  -3   6   39.90    4.00
  -1   3  -6   30.50    4.70
   1   3   6   34.10    3.90
  -1   3   7   14.10    2.10
   1   3  -7   11.80    2.80
   1  -3   7   13.00    2.10
  -1  -3   7   11.70    2.10
  -1   3  -7   13.40    2.70
   1   3   7   10.90    2.00
   1  -3   8    9.70    2.00
  -1   3   8    4.50    1.50
  -1  -3   8    5.50    1.70
   1   3   8    9.10    1.90
  -1   3   9   24.90    3.60
   1  -3   9   27.80    3.80
  -1  -3   9   29.50    3.90
   1   3   9   31.60    3.80
   2  -3   0 3660.23  299.07
  -2  -3   0 3138.89  319.97
   2   3   0 3323.97  296.37
  -2   3   0 3639.54  328.77
  -2   3   1  960.70  104.49
   2  -3   1 1182.98   95.09
   2   3  -1 1120.59   94.19
  -2  -3   1 1044.20  101.69
   2   3   1 1092.69   94.19
  -2   3  -1 1134.29  104.59
  -2  -3   1 1104.99   94.99
   2  -3   2  389.16   31.50
   2   3  -2  292.67   34.70
   2   3  -2  382.36   31.10
  -2  -3  -2  380.96   34.00
  -2  -3   2  368.56   31.40
  -2  -3   2  371.06   33.70
   2   3   2  374.66   31.30
  -2   3  -2  310.07   34.80
  -2   3   3  160.28   13.70
   2  -3   3  159.18   13.80
  -2  -3  -3  126.19   15.00
   2   3   3  167.78   13.80
  -2  -3   3  157.98   13.70
   2   3   3  147.99   13.70
  -2   3  -3  162.38   15.50
   2  -3   4  400.86   35.90
  -2  -3  -4  409.56   39.20
  -2  -3  -4  379.26   38.60
  -2   3   4  401.26   35.50
   2   3   4  455.25   35.90
  -2  -3   4  429.56   35.80
  -2   3  -4  341.97   39.60
   2   3   4  436.66   35.50
  -2   3   5   86.89    8.70
   2   3  -5  100.39   10.20
  -2   3   5   96.09    8.90
   2  -3   5  102.69    9.00
  -2  -3   5   98.39    8.90
  -2   3  -5  103.39   10.20
   2   3   5   92.69    8.90
   2   3   5   96.19    8.70
   2  -3   6  162.28   14.90
  -2   3   6  149.09   14.80
  -2   3  -6  183.68   16.70
   2   3   6  150.38   14.80
  -2  -3   6  176.78   14.80
   2  -3   7    3.90    1.40
  -2   3   7    5.60    1.40
  -2   3  -7    6.50    2.10
   2   3   7    4.70    1.40
  -2  -3   7    6.20    1.50
  -2   3   8    3.80    1.40
   2  -3   8    1.70    1.40
   2   3   8    3.80    1.40
  -2  -3   8    1.40    1.20
   2  -3   9   11.70    2.50
  -2   3   9   18.80    2.80
   2   3   9   12.10    2.50
  -2  -3   9   14.30    2.60
  -3   3   0 1139.49  108.69
   3  -3   0 1149.89   98.69
   3   3   0 1031.70   97.89
  -3  -3   0 1214.68  105.69
   3  -3   1 1013.60   87.59
  -3   3   1  972.20   96.39
   3   3  -1 1084.79   86.79
  -3  -3  -1  895.01   93.79
  -3   3  -1 1013.50   96.49
   3   3   1 1001.00   86.89
  -3   3  -1 1056.69   93.69
  -3  -3  -2    7.80    1.30
  -3  -3  -2   13.40    1.90
   3   3  -2   12.80    1.30
   3  -3   2   11.70    1.50
   3   3   2   10.30    1.30
  -3  -3   2   11.10    1.20
  -3   3  -2    7.60    1.70
   3   3   2    9.40    1.40
  -3  -3   2   10.40    1.60
   3  -3   3  281.47   24.40
  -3  -3  -3  260.37   26.70
   3   3   3  264.57   24.30
  -3  -3   3  304.67   24.30
  -3  -3   3  276.97   26.20
   3   3   3  278.37   24.20
  -3   3  -3  269.07   27.00
  -3  -3  -4    4.00    0.90
   3  -3   4    4.10    1.00
  -3   3   4    3.20    0.90
  -3  -3  -4    2.70    1.20
  -3  -3   4    4.10    0.80
   3   3   4    3.00    0.80
   3   3   4    2.40    0.80
  -3   3  -4    3.40    1.30
  -3   3   5  182.08   16.40
  -3   3   5  185.88   16.60
   3  -3   5  173.28   16.70
  -3   3  -5  211.78   18.70
   3   3   5  189.78   16.40
   3   3   5  191.68   16.70
  -3  -3   5  171.58   16.50
  -3   3   6   35.40    3.60
   3  -3   6   30.20    3.70
  -3   3  -6   47.60    4.70
  -3  -3   6   28.00    3.50
   3   3   6   32.80    3.70
  -3   3   7   15.70    2.30
   3  -3   7   19.40    2.50
   3   3   7   16.20    2.40
  -3  -3   7   13.50    2.30
  -3   3  -7   16.90    2.90
  -3   3   8   14.30    2.30
   3  -3   8   13.50    2.30
   3   3   8   12.30    2.30
  -3  -3   8   10.60    2.10
  -3   3   9   73.19    7.10
  -3  -3   9   64.39    7.10
  -4  -3   0   95.19   10.20
  -4   3   0  100.29   10.60
   4   3   0  112.59    9.50
  -4   3   0  114.39   10.00
  -4   3   1  469.95   45.30
  -4  -3  -1  415.06   45.50
   4  -3   1  463.95   42.50
   4   3  -1  511.05   42.20
  -4   3   1  519.25   46.90
   4   3   1  530.35   42.20
  -4   3  -1  521.75   45.40
  -4  -3   1  407.36   45.50
  -4   3  -1  509.85   46.90
   4   3   1  514.25   42.40
  -4  -3  -2  214.68   19.90
   4   3  -2  216.68   17.90
  -4  -3  -2  225.28   19.70
  -4  -3   2  178.68   19.30
   4   3   2  199.98   18.00
  -4   3  -2  195.88   19.30
  -4  -3   2  207.78   17.90
  -4   3  -2  195.58   20.10
   4   3   2  205.08   18.00
  -4  -3  -3  202.28   22.80
   4   3  -3  221.88   20.90
   4   3   3  242.18   21.10
  -4  -3   3  238.18   22.70
  -4  -3   3  275.07   21.00
   4   3   3  265.77   21.00
  -4   3  -3  213.78   23.50
   4  -3   4   91.69    8.50
  -4  -3  -4   83.89    9.30
  -4  -3  -4   95.49    9.20
   4   3   4   95.99    8.40
  -4  -3   4   87.19    8.20
   4   3   4   99.09    8.40
  -4   3  -4   79.99    9.50
  -4  -3   4   92.29    9.10
  -4  -3  -5  255.37   21.80
  -4   3   5  245.98   19.60
  -4   3   5  193.08   19.70
   4  -3   5  209.68   19.80
  -4  -3   5  214.48   19.70
  -4   3  -5  219.98   22.20
   4   3   5  221.58   19.60
   4   3   5  203.98   19.80
  -4  -3   5  247.58   21.40
  -4   3   6   17.30    2.60
   4  -3   6   23.20    2.80
  -4  -3   6   20.00    2.50
  -4   3  -6   27.50    3.60
   4   3   6   21.60    2.70
   4  -3   7    0.40    1.00
  -4   3   7    0.90    0.90
   4   3   7    1.10    1.10
  -4   3  -7    2.20    1.90
  -4  -3   7    1.00    1.00
  -4   3   8   53.89    5.20
   4  -3   8   41.60    5.10
   4   3   8   48.10    5.30
  -4   3   9   10.00    2.20
   5   3   0   88.99    9.40
  -5  -3   0  108.19   10.10
   5  -3   0  125.69    9.40
  -5   3   0   96.79    9.90
  -5   3   0  104.89   10.60
  -5  -3  -1  104.49   11.50
   5  -3   1  128.49   10.60
  -5  -3  -1  112.79   11.80
   5   3  -1  116.79   10.60
  -5   3   1  116.49   11.90
  -5   3  -1  123.99   12.00
   5   3   1  119.39   10.40
  -5   3  -1  116.09   11.30
   5   3   1  117.59   10.60
  -5  -3   1  127.19   11.40
  -5  -3  -2   57.89    5.60
   5   3  -2   56.39    4.90
   5  -3   2   60.19    5.00
  -5  -3   2   59.39    4.70
  -5   3  -2   38.20    5.60
  -5   3  -2   52.19    5.30
   5   3   2   44.40    4.90
  -5  -3   2   44.60    5.30
   5   3   2   49.60    4.80
  -5  -3  -3   42.10    4.00
   5   3  -3   32.30    3.50
   5  -3   3   42.90    3.70
  -5  -3  -3   38.20    4.30
   5   3   3   32.80    3.60
  -5   3  -3   40.30    4.40
   5   3   3   32.20    3.50
  -5  -3   3   35.10    3.90
  -5  -3   3   32.30    3.30
  -5  -3  -4   41.90    5.30
   5  -3   4   54.29    4.80
  -5   3  -4   41.00    5.50
  -5  -3   4   56.09    5.20
  -5  -3   4   46.40    4.50
   5   3   4   45.50    4.60
   5   3   4   45.00    4.60
   5  -3   5  363.56   31.60
  -5   3   5  359.66   31.40
  -5  -3  -5  403.06   34.40
  -5  -3   5  358.56   31.30
  -5  -3   5  378.16   33.90
   5   3   5  347.77   31.20
  -5   3  -5  315.27   34.90
   5   3   5  328.17   31.40
   5  -3   6   20.80    3.00
  -5   3   6   24.30    2.90
   5   3   6   22.80    3.00
  -5   3  -6   29.60    3.90
  -5  -3   6   29.40    3.40
   5  -3   7    3.50    1.60
  -5   3   7    9.00    1.60
  -5  -3   7    8.20    2.00
   5   3   7    8.10    1.80
  -5   3   8   97.69    9.30
   5  -3   8   97.69    9.50
   5   3   8   96.19    9.40
  -5  -3   8   93.09   10.10
   6   3   0  610.94   55.29
  -6   3   0  766.02   61.59
  -6   3   0  586.44   59.49
  -6  -3   0  600.84   59.59
  -6  -3  -1   38.30    3.90
  -6  -3  -1   30.30    3.90
  -6   3   1   30.70    4.00
  -6   3   1   34.70    3.50
   6   3  -1   25.20    3.40
   6   3   1   33.00    3.20
  -6   3  -1   38.10    3.60
  -6  -3   1   37.90    3.70
  -6   3  -1   44.60    4.30
   6   3   1   32.40    3.50
  -6   3   2  162.18   14.70
   6   3  -2  147.49   13.80
  -6   3   2  174.78   15.60
   6  -3   2  127.79   13.80
  -6  -3  -2  176.28   15.20
   6   3   2  154.68   13.90
  -6   3  -2  186.68   15.80
  -6   3  -2  149.29   14.80
   6   3   2  164.78   13.70
  -6  -3   2  124.89   14.80
   6  -3   3  167.98   16.10
   6   3  -3  190.98   16.00
  -6   3   3  161.28   17.10
  -6  -3  -3  187.88   17.80
  -6   3  -3  191.08   18.10
   6   3   3  191.68   16.00
  -6   3  -3  194.48   17.30
  -6  -3   3  150.78   17.20
   6   3   3  186.38   16.00
   6  -3   4   62.59    6.20
  -6  -3  -4   70.79    7.10
  -6   3   4   67.79    6.60
   6   3   4   57.49    6.10
   6   3   4   64.19    6.10
  -6  -3   4   72.49    6.80
  -6   3  -4   52.39    7.10
  -6  -3  -5   17.20    3.00
  -6   3   5   18.10    2.20
   6  -3   5   15.70    2.50
   6   3   5   20.00    2.40
   6   3   5   15.80    2.30
  -6  -3   5   18.60    2.70
  -6   3  -5   18.70    3.10
  -6   3   6    1.00    0.90
  -6  -3  -6    0.70    1.30
   6  -3   6    0.50    1.20
  -6  -3   6    1.70    1.20
  -6   3  -6    2.90    1.90
   6   3   6    1.70    1.20
   6  -3   7    3.80    1.60
  -6  -3   7    2.30    1.50
   6   3   7    0.90    1.20
   6  -3   8   -0.40    1.30
  -6  -3   8   -0.40    1.40
   6   3   8    0.80    1.40
   7   3   0  432.16   42.40
  -7   3   0  486.65   47.30
  -7   3   0  537.55   45.60
  -7   3   1   96.79    8.10
   7  -3   1   87.09    7.60
  -7   3   1   85.09    8.80
   7   3  -1   85.29    7.80
  -7  -3  -1   85.99    8.70
  -7  -3  -1   63.49    8.30
  -7   3  -1   99.49    9.00
  -7   3  -1   73.19    8.20
  -7  -3   1   81.49    8.30
   7   3   1   81.39    7.80
   7  -3   2   57.29    5.00
  -7   3   2   55.69    5.80
  -7  -3  -2   56.39    5.70
  -7  -3  -2   59.29    5.80
   7   3  -2   47.30    5.00
   7   3   2   48.50    5.00
  -7   3  -2   47.70    5.80
   7   3   2   43.40    4.70
  -7  -3   2   55.09    5.40
  -7   3  -2   51.19    5.30
  -7  -3  -3   90.29   10.50
   7  -3   3   87.99    9.50
  -7   3   3  103.19   10.10
  -7  -3  -3  108.39   10.70
  -7  -3   3  120.39   10.30
  -7   3  -3  105.49   10.90
   7   3   3  106.59    9.60
  -7   3  -3  106.49   10.30
   7   3   3  105.89    9.40
  -7  -3  -4   59.29    6.30
   7  -3   4   63.29    5.50
  -7  -3   4   47.40    5.80
  -7   3  -4   57.69    6.60
   7   3   4   56.49    5.30
   7   3   4   47.60    5.40
  -7  -3  -5    2.70    1.60
  -7   3   5    5.80    1.40
   7  -3   5    3.60    1.30
   7   3   5    2.60    1.10
  -7   3  -5    5.70    1.90
  -7  -3   5    5.40    1.50
   7   3   5    5.60    1.40
  -7   3   6  124.29   14.40
   7  -3   6  146.89   13.70
  -7  -3  -6  173.38   15.30
   7   3   6  142.19   13.50
  -7  -3   6  161.38   14.80
  -7   3  -6  149.29   15.50
   7  -3   7    0.70    1.30
  -7   3   7   -1.10    1.00
  -7  -3   7   -1.50    1.20
   7   3   7   -0.30    1.30
  -7   3   8   27.00    3.80
   7  -3   8   27.20    3.70
   7   3   8   23.00    3.60
  -7  -3   8   29.10    4.10
  -8  -3   0  173.88   16.30
   8   3   0  159.98   15.10
  -8   3   0  170.18   17.00
   8  -3   1   11.60    1.50
  -8   3   1    7.10    1.40
  -8   3   1    6.00    1.80
   8   3  -1    9.70    1.60
  -8  -3  -1    9.60    2.00
  -8  -3  -1    9.40    1.80
  -8   3  -1   10.10    2.20
  -8  -3   1    6.10    1.50
   8   3   1    7.40    1.50
  -8  -3  -2    4.70    1.60
  -8   3   2    3.20    1.60
   8   3  -2    3.80    1.20
  -8  -3  -2    7.50    1.70
   8  -3   2    5.20    1.20
  -8   3   2    5.80    1.20
  -8   3  -2    6.40    1.90
  -8  -3   2    3.90    1.20
   8   3   2    4.60    1.20
  -8   3   3   24.90    3.80
  -8  -3  -3   24.90    3.70
   8  -3   3   23.20    3.10
  -8  -3  -3   32.60    3.70
  -8   3   3   24.40    3.20
   8   3   3   30.20    3.30
  -8  -3   3   32.20    3.50
  -8   3  -3   31.50    4.00
  -8   3   4   72.29    6.30
  -8  -3  -4   43.10    6.50
   8  -3   4   59.79    6.00
  -8   3  -4   69.29    7.20
   8   3   4   57.89    5.90
  -8  -3   4   55.69    6.30
   8  -3   5    4.40    1.50
  -8   3   5    6.10    1.60
  -8  -3  -5    8.80    2.30
  -8   3  -5    7.70    2.40
   8   3   5    4.30    1.40
   8   3   5    6.50    1.50
  -8  -3   5    7.90    1.80
   8  -3   6    6.70    1.80
  -8  -3  -6    7.00    2.40
  -8   3   6    4.50    1.60
   8   3   6    5.90    1.60
  -8   3  -6    8.30    2.50
  -8  -3   6    7.40    2.00
  -8   3   7    1.40    1.40
   8  -3   7    2.80    1.70
   8   3   7    1.40    1.40
  -8  -3   7    0.90    1.40
  -8   3   8    4.10    1.90
   8   3   8    4.10    1.80
   9   3   0   80.19    8.40
  -9  -3   0   82.99    9.50
  -9   3   0   92.49    9.60
  -9  -3   0  101.69    9.20
  -9  -3  -1   24.60    3.20
  -9   3   1   17.80    3.20
   9   3  -1   21.80    2.80
  -9  -3  -1   22.80    3.40
   9   3   1   22.40    2.90
  -9  -3   1   24.50    2.90
  -9   3  -1   22.40    3.50
  -9   3   2   22.80    3.50
   9   3  -2   23.40    2.90
  -9  -3  -2   22.50    3.30
  -9  -3  -2   29.70    3.60
  -9  -3   2   20.30    2.90
  -9   3  -2   25.30    3.70
   9   3   2   23.30    2.90
   9  -3   3   46.30    5.50
  -9  -3  -3   60.79    6.60
  -9   3   3   63.39    6.70
  -9  -3  -3   56.49    6.40
  -9   3  -3   64.49    6.90
   9   3   3   53.49    5.70
  -9  -3   3   60.19    6.10
  -9  -3  -4   11.70    2.60
   9  -3   4   14.10    2.10
  -9  -3   4    6.50    1.80
  -9   3  -4   11.60    2.70
   9   3   4    6.50    1.70
  -9  -3  -5   27.30    4.10
   9  -3   5   26.60    3.40
   9   3   5   27.60    3.40
  -9  -3   5   22.80    3.40
  -9   3  -5   26.00    4.30
   9  -3   6   11.30    2.30
  -9  -3  -6   13.00    3.10
  -9  -3   6   14.10    2.70
   9  -3   7    4.30    1.80
  -9  -3   7    4.70    1.90
 -10   3   0  351.66   35.10
 -10  -3   0  310.67   33.70
  10   3   0  395.26   31.60
 -10  -3   0  370.66   35.00
 -10  -3  -1    3.20    1.70
 -10   3   1    1.30    1.50
 -10  -3  -1    2.80    1.40
  10   3  -1    0.40    1.10
 -10   3  -1    1.10    1.60
 -10  -3   1    1.90    1.10
  10   3   1    0.30    0.90
 -10  -3  -2   17.40    2.80
 -10  -3  -2   12.60    2.70
  10   3  -2   15.50    2.30
 -10   3   2   16.70    2.80
 -10  -3   2   19.40    2.40
 -10   3  -2   10.70    2.80
  10   3   2    8.70    2.10
 -10   3   3   71.69    8.00
 -10  -3  -3   74.49    7.90
 -10   3  -3   75.59    8.10
 -10  -3   3   67.89    7.30
  10   3   3   60.49    6.90
 -10   3   4   14.20    3.10
 -10  -3  -4   11.60    2.90
 -10   3  -4   22.20    3.50
  10   3   4   17.90    2.60
 -10  -3   4   13.40    2.50
 -10   3   5   43.60    5.20
 -10  -3  -5   38.10    5.10
  10   3   5   34.40    4.20
 -10  -3   5   33.50    4.40
 -10   3  -5   26.80    5.00
 -10  -3  -6    3.70    2.20
 -10  -3   6    3.90    1.80
 -11  -3   0    0.20    1.60
 -11  -3   0    1.00    1.20
 -11   3   0    2.00    1.60
  11   3   0    1.50    1.20
  11   3  -1   39.20    4.00
 -11  -3  -1   34.00    4.20
 -11   3   1   32.80    4.50
 -11  -3  -1   32.70    4.40
  11   3   1   33.60    3.80
 -11   3  -1   31.10    4.60
 -11  -3   1   33.10    4.40
 -11  -3   1   19.90    3.60
 -11   3   2    5.00    2.00
 -11  -3  -2    6.20    2.20
 -11  -3  -2    4.80    1.80
 -11   3  -2    6.60    2.20
 -11  -3   2    6.90    1.60
  11   3   2    7.90    1.80
 -11   3   3   22.70    3.70
 -11  -3  -3   19.70    3.40
 -11   3  -3   21.80    3.70
 -11  -3   3   15.60    2.60
  11   3   3   19.00    2.80
 -11   3   4   25.50    4.00
 -11  -3  -4   19.90    3.90
  11   3   4   23.30    3.30
 -11   3  -4   24.80    4.20
 -11  -3   4   28.90    3.60
 -11   3   5   47.20    6.70
 -11  -3  -5   55.29    6.80
 -11  -3   5   60.29    6.30
 -11   3  -5   52.19    7.00
  11   3   5   52.39    5.80
 -11   3   6   19.60    3.90
 -11  -3  -6   18.10    4.10
 -11  -3   6   24.40    3.60
  12   3   0   12.00    2.50
 -12   3   0   13.30    3.10
 -12  -3   0   11.10    2.90
 -12  -3   0   17.80    2.80
 -12  -3  -1   56.09    6.50
 -12   3   1   41.60    6.10
  12   3  -1   51.49    5.60
 -12  -3  -1   58.89    6.00
 -12   3  -1   58.49    6.70
 -12  -3   1   42.40    5.60
 -12  -3   1   52.99    6.30
  12   3   1   46.10    5.40
 -12  -3  -2    8.80    2.70
 -12  -3  -2    8.20    2.30
 -12   3   2    3.80    2.20
 -12   3  -2    5.70    2.40
 -12  -3   2   10.20    2.70
  12   3   2    1.50    1.40
 -12  -3   2    6.10    1.70
 -12   3   3   19.50    4.00
 -12  -3  -3   15.10    3.50
 -12   3  -3   22.80    4.10
 -12  -3   3   21.80    3.10
  12   3   3   22.90    3.20
 -12   3   4    8.90    2.90
 -12  -3  -4   10.40    2.80
 -12   3  -4    7.10    2.70
 -12  -3   4    6.70    1.90
  12   3   4    8.20    2.10
 -12   3   5   16.60    3.60
 -12  -3   5    9.80    2.40
  12   3   5   12.40    2.50
 -13  -3   0   70.89    8.10
 -13   3   0   66.19    8.20
  13   3   0   63.49    7.10
 -13   3   1   23.10    4.00
 -13  -3  -1   29.00    4.20
 -13  -3   1   18.20    4.20
 -13  -3   1   29.10    3.60
 -13   3  -1   23.80    4.20
  13   3   1   17.80    3.30
 -13   3   2   12.40    3.00
  13   3   2   10.70    2.40
 -13  -3   2    9.90    3.00
 -13  -3   2   13.80    2.60
 -13   3  -2   10.40    3.20
 -13   3   3   23.10    3.90
  13   3   3   18.30    3.10
 -13  -3   3   25.30    3.20
 -13   3  -3   11.10    3.70
 -13  -3   4   16.60    2.80
  13   3   4   10.80    2.70
 -13   3  -4   18.10    4.00
 -14  -3   0    0.90    2.20
 -14   3   0    3.20    2.40
 -14  -3  -1   -2.20    1.80
 -14   3   1    0.50    2.20
  14   3   1    0.90    1.70
 -14   3  -1    1.00    2.20
 -14  -3   1    3.10    2.40
 -14  -3   2   -0.40    2.10
 -14   3  -2   -0.70    2.20
   0  -4   0 7987.90  825.92
   0   4   0 9999.00  848.42
   0  -4   0 9493.85  772.12
   0   4   0 8053.49  764.92
   0   4   1    2.70    0.50
   0  -4  -1    2.10    0.60
   0   4   1    2.80    0.60
   0   4  -1    3.20    0.90
   0  -4   1    1.50    0.50
   0  -4   1    2.50    0.60
   0   4  -1    2.50    0.50
   0   4  -2    2.40    0.40
   0   4   2    2.30    0.60
   0  -4   2    1.70    0.60
   0  -4  -2    3.50    0.90
   0   4  -2    2.20    0.90
   0   4   2    2.10    0.50
   0  -4   3  539.65   45.60
   0   4   3  573.14   45.30
   0   4  -3  448.16   50.29
   0  -4   4   78.29    7.40
   0   4   4   79.79    7.30
   0   4  -4   82.29    8.40
   0   4   5   30.20    3.10
   0   4  -5   31.60    3.80
   0  -4   5   25.90    3.10
   0   4   5   25.30    2.90
   0   4  -6    1.20    1.30
   0   4   6    0.30    0.80
   0  -4   6   -0.40    0.90
   0  -4   7    0.00    1.00
   0   4  -7   -0.10    1.40
   0   4   7   -1.40    0.80
   0   4  -8   43.70    5.40
   0   4   8   38.40    4.30
   0  -4   8   34.50    4.30
   0  -4   9   -0.10    1.40
   0   4   9    2.50    1.50
   1   4   0   91.09    8.50
   1  -4   0   85.09    8.20
  -1  -4   0   80.79    8.20
  -1   4   0   80.49    8.60
   1  -4   0   89.09    7.80
  -1  -4   0   94.39    7.70
  -1   4   0   76.09    7.70
   1   4   0   82.19    7.70
  -1   4   1  374.56   36.30
   1   4  -1  397.46   32.70
   1  -4   1  394.86   35.20
   1   4  -1  371.66   36.40
   1  -4   1  410.16   33.10
  -1  -4  -1  349.07   35.40
  -1   4   1  340.97   32.80
  -1   4  -1  367.26   36.40
  -1  -4   1  352.86   35.30
   1  -4  -1  401.96   35.30
   1   4   1  359.26   36.10
   1   4   1  363.46   32.80
  -1  -4   1  424.06   33.00
  -1  -4  -2  456.05   40.00
  -1   4   2  421.86   40.80
  -1   4   2  356.06   36.90
   1   4  -2  442.96   36.70
   1   4  -2  448.76   41.10
  -1  -4   2  429.36   37.20
  -1   4  -2  411.66   41.10
   1   4   2  450.45   37.00
  -1  -4   2  413.76   39.80
  -1   4   3  595.04   46.40
  -1  -4  -3  462.55   50.19
   1  -4   3  557.24   46.70
   1   4  -3  543.85   51.59
  -1   4  -3  529.85   46.00
  -1  -4   3  563.14   46.70
  -1   4  -3  541.35   51.59
   1   4   3  474.55   46.30
   1   4  -4   15.60    2.50
  -1   4   4   18.20    2.00
   1  -4   4   15.80    2.00
  -1   4  -4   16.70    2.60
  -1  -4   4   18.00    2.10
   1   4   4   19.80    2.10
   1   4   4   16.30    2.10
  -1   4   5   14.90    1.90
   1   4  -5   15.00    2.40
   1  -4   5   16.70    2.00
  -1   4   5   14.40    1.90
   1   4   5   12.70    1.80
  -1  -4   5   13.00    1.90
  -1   4  -5    9.70    2.30
   1   4   5   16.30    2.00
  -1   4   6  141.89   13.30
   1   4  -6  119.69   14.80
   1  -4   6  150.98   13.30
  -1  -4   6  150.88   13.30
  -1   4  -6  170.58   15.10
   1   4   6  141.79   13.30
   1   4  -7    3.80    2.00
  -1   4   7    7.90    1.60
   1  -4   7    4.60    1.40
  -1  -4   7    5.20    1.50
   1   4   7    5.80    1.40
  -1   4  -7    5.30    2.00
   1  -4   8    3.40    1.40
  -1   4   8    2.30    1.30
  -1   4  -8    1.70    1.70
  -1  -4   8    4.20    1.50
   1   4   8    0.90    1.20
   1  -4   9    1.60    1.50
  -1   4   9    0.70    1.40
   1   4   9    3.60    1.60
  -1  -4   9    3.40    1.60
  -2   4   0 1731.53  172.88
  -2  -4   0 1767.22  168.28
   2   4   0 1667.43  155.78
   2  -4   0 2063.19  157.28
   2   4  -1  342.87   29.90
   2  -4   1  280.87   30.20
  -2   4   1  382.16   33.30
  -2  -4  -1  358.36   32.40
   2   4   1  333.17   30.00
  -2   4  -1  341.67   33.40
  -2  -4   1  377.26   32.30
   2   4  -2   25.70    3.30
  -2  -4  -2   27.80    3.20
   2  -4   2   31.40    2.90
   2   4  -2   24.00    2.60
  -2   4   2   24.00    3.00
  -2  -4   2   28.00    3.00
  -2  -4   2   29.40    2.70
  -2   4  -2   26.90    3.30
   2   4   2   35.00    2.90
   2   4  -3  685.53   52.09
  -2  -4  -3  624.74   56.79
   2  -4   3  592.54   52.79
  -2   4   3  532.95   52.29
   2   4  -3  549.95   58.19
   2   4   3  659.03   52.39
  -2  -4   3  630.64   52.69
  -2   4  -3  541.65   58.29
  -2   4   4   30.10    3.40
   2  -4   4   27.20    3.40
  -2  -4  -4   40.60    4.20
   2   4  -4   36.80    4.10
  -2  -4   4   32.00    3.40
   2   4   4   34.30    3.40
   2   4   4   32.50    3.40
  -2   4  -4   44.80    4.30
  -2   4   5   37.70    3.60
   2   4  -5   35.20    4.30
  -2   4   5   39.40    3.60
   2  -4   5   29.50    3.50
   2   4   5   29.40    3.50
  -2  -4   5   30.30    3.50
  -2   4  -5   34.30    4.30
   2   4   5   34.20    3.50
  -2   4   6   55.39    5.70
   2  -4   6   53.39    5.70
   2   4  -6   62.69    6.80
  -2   4  -6   69.19    6.70
   2   4   6   52.69    5.70
  -2  -4   6   58.09    5.70
  -2   4   7    2.50    1.10
   2  -4   7    1.50    1.10
  -2  -4   7    0.50    1.10
  -2   4  -7    2.30    1.70
   2   4   7    1.60    1.10
  -2   4   8    6.30    1.70
   2  -4   8    6.30    1.80
  -2  -4   8    8.90    1.90
  -2   4  -8    9.30    2.60
   2   4   8    8.30    1.90
   2  -4   9   78.69    8.30
  -2   4   9   86.19    8.40
  -2  -4   9   84.49    8.30
   3   4   0    0.10    0.50
  -3   4   0    0.90    0.70
   3  -4   0    0.70    0.40
  -3  -4   0    1.70    0.60
   3   4  -1   90.49    7.60
  -3   4   1   75.89    8.40
   3  -4   1   95.79    7.70
  -3  -4   1   87.89    8.20
  -3   4  -1   81.09    8.60
   3   4   1   86.99    7.60
  -3  -4   1   74.99    7.40
   3  -4   2  293.57   26.50
   3   4  -2  343.77   26.20
  -3   4   2  321.87   29.10
  -3  -4  -2  255.07   28.90
   3   4   2  283.07   26.30
  -3  -4   2  304.77   28.30
  -3  -4   2  280.17   26.30
  -3   4  -2  337.97   29.40
   3  -4   3   47.70    4.90
   3   4  -3   53.19    4.70
  -3  -4  -3   59.59    5.60
  -3   4  -3   54.69    5.70
  -3  -4   3   50.19    4.70
  -3  -4   3   55.99    5.30
   3   4   3   45.20    4.80
   3   4   3   46.50    4.80
  -3  -4  -4   47.50    6.10
   3  -4   4   58.09    5.50
  -3   4   4   64.69    5.50
   3   4   4   53.49    5.40
  -3  -4   4   59.49    5.90
  -3   4  -4   57.99    6.40
  -3  -4   4   59.19    5.40
   3   4   4   53.19    5.40
  -3  -4  -5   46.90    4.80
   3  -4   5   36.50    4.10
  -3   4   5   44.00    4.10
   3   4   5   36.70    4.00
  -3   4  -5   38.20    4.80
  -3  -4   5   36.20    4.00
   3   4   5   38.20    3.90
  -3   4   6   76.49    7.30
   3  -4   6   79.39    7.30
   3   4   6   67.69    7.20
  -3   4  -6   83.59    8.50
  -3  -4   6   74.09    7.20
   3  -4   7    8.10    1.70
  -3   4   7    5.90    1.40
  -3  -4   7    6.30    1.60
   3   4   7    4.10    1.40
  -3   4  -7    4.50    1.90
   3  -4   8   60.89    6.30
  -3   4   8   57.79    6.10
   3   4   8   62.19    6.20
  -3  -4   8   58.99    6.20
  -3   4   9   27.90    3.80
   4   4   0   59.29    5.60
   4  -4   0   58.79    5.60
  -4  -4   0   69.19    6.10
  -4   4   0   54.69    6.40
   4  -4   1   11.10    1.60
  -4   4   1   11.60    1.80
  -4   4   1   13.40    1.30
   4   4  -1   12.10    1.50
  -4  -4  -1    9.00    1.70
   4   4   1    9.30    1.50
  -4  -4   1    8.50    1.50
  -4   4  -1   10.00    1.90
  -4  -4   1   11.80    1.10
  -4   4  -1    8.90    1.30
  -4  -4  -2  211.58   24.20
  -4   4   2  238.98   24.40
   4   4  -2  259.27   21.90
   4   4   2  247.98   22.00
   4   4   2  259.37   22.00
  -4   4  -2  261.37   24.60
  -4  -4   2  279.67   23.70
   4   4  -3  298.17   24.20
  -4  -4  -3  302.97   26.70
   4  -4   3  233.68   24.50
   4   4   3  271.97   24.40
  -4   4  -3  274.07   27.30
  -4  -4   3  285.17   26.30
   4   4   3  259.77   24.40
  -4  -4   3  299.37   24.40
  -4  -4  -4   27.60    3.30
   4  -4   4   21.40    2.60
  -4  -4   4   25.50    2.90
   4   4   4   19.30    2.50
  -4  -4   4   23.40    2.40
   4   4   4   19.20    2.40
  -4   4  -4   20.90    3.20
  -4   4   5  221.88   20.40
   4  -4   5  216.98   20.60
  -4  -4  -5  216.68   22.50
  -4   4  -5  275.07   23.30
  -4  -4   5  221.38   20.50
   4   4   5  240.98   20.60
   4   4   5  233.28   20.40
   4  -4   6  183.48   16.30
  -4   4   6  205.18   16.30
  -4  -4   6  175.58   16.10
  -4  -4   6  196.18   17.60
   4   4   6  170.78   16.20
  -4   4  -6  140.99   18.00
  -4   4   7    1.00    1.00
   4  -4   7   -1.30    1.00
  -4   4  -7    0.20    1.70
   4   4   7    2.70    1.20
  -4  -4   7    3.00    1.40
  -4  -4   7    2.20    1.20
   4  -4   8  157.78   14.60
   4   4   8  159.68   14.50
  -4  -4   8  148.49   15.50
  -4   4   9   39.00    4.60
   5   4   0  222.78   19.90
   5   4   0  231.08   19.70
  -5   4   0  230.28   21.20
   5  -4   0  229.78   20.00
  -5  -4   0  206.58   21.40
  -5   4   0  235.68   22.30
  -5   4   1  309.87   29.80
  -5   4   1  329.27   31.10
   5   4  -1  323.87   27.90
  -5  -4  -1  299.17   30.20
  -5   4  -1  324.67   31.20
  -5   4  -1  314.27   29.90
  -5  -4   1  344.47   30.10
   5   4   1  310.07   27.90
   5   4   1  321.87   27.90
  -5  -4  -2  244.68   21.20
   5   4  -2  216.98   19.30
  -5   4   2  219.08   21.50
   5   4   2  213.78   19.30
  -5   4  -2  224.68   21.70
   5   4   2  213.58   19.30
  -5  -4   2  214.18   19.20
  -5  -4   2  213.18   20.80
   5   4  -3  102.09    8.70
  -5  -4  -3   81.79    9.50
   5   4   3   95.19    8.80
  -5   4  -3  100.59   10.10
  -5  -4   3   94.69    8.50
   5   4   3   96.99    8.70
  -5  -4   3   99.89    9.50
  -5  -4  -4   56.79    5.70
   5  -4   4   49.30    4.80
   5   4   4   47.80    4.80
   5   4   4   48.00    4.70
  -5   4  -4   54.89    5.80
  -5  -4   4   46.20    5.20
  -5  -4   4   42.30    4.50
   5  -4   5   23.50    3.10
  -5  -4  -5   27.80    3.80
  -5   4  -5   25.40    3.80
   5   4   5   23.90    2.90
   5   4   5   27.50    3.00
  -5  -4   5   26.40    3.30
  -5  -4  -6   35.70    4.50
   5  -4   6   32.90    3.90
  -5   4   6   29.80    3.60
   5   4   6   31.10    3.70
  -5  -4   6   36.20    4.20
  -5   4  -6   38.80    4.80
   5  -4   7   21.50    3.00
  -5   4   7   21.10    2.90
  -5   4  -7   23.40    3.90
   5   4   7   22.60    3.00
  -5  -4   7   24.60    3.40
  -5   4   8    0.50    1.20
   5  -4   8    0.70    1.40
  -5  -4   8    2.20    1.60
   5   4   8    0.90    1.40
   6   4   0   52.39    5.00
  -6   4   0   54.89    5.80
  -6  -4   0   57.49    5.40
   6  -4   0   44.30    4.80
  -6   4   0   52.59    5.10
   6   4  -1  569.84   46.60
  -6  -4  -1  603.74   50.49
   6  -4   1  601.34   46.90
  -6   4   1  504.65   49.99
  -6   4   1  536.55   51.79
  -6  -4  -1  462.55   51.59
   6   4   1  535.35   46.70
  -6   4  -1  489.35   49.99
   6   4   1  520.15   46.60
  -6  -4   1  564.64   50.29
  -6   4  -1  512.55   51.79
   6  -4   2  128.49   12.80
  -6   4   2  149.59   14.40
  -6   4   2  145.69   13.60
  -6  -4  -2  143.59   14.10
  -6  -4  -2  141.19   14.00
  -6   4  -2  124.09   14.40
   6   4   2  147.29   12.60
   6   4   2  127.99   12.80
  -6  -4   2  170.38   13.90
  -6   4  -2  142.69   13.60
   6   4  -3  188.18   18.10
  -6  -4  -3  236.28   20.20
  -6   4   3  230.68   20.50
   6  -4   3  222.08   18.40
   6   4   3  181.48   18.10
  -6  -4   3  189.48   19.60
   6   4   3  194.38   18.20
  -6   4  -3  209.58   20.60
  -6  -4  -4   53.59    5.90
   6  -4   4   56.79    5.10
  -6   4  -4   47.60    6.00
   6   4   4   44.20    5.00
  -6  -4   4   57.99    5.50
   6   4   4   44.00    4.90
   6  -4   5    7.70    1.70
  -6  -4  -5    8.00    2.10
   6   4   5    6.20    1.50
  -6   4  -5   11.10    2.70
   6   4   5   10.00    1.70
  -6  -4   5    6.60    1.70
   6  -4   6   88.99    9.90
  -6  -4  -6  128.69   11.50
  -6   4   6  109.79    9.90
  -6  -4   6  114.39   10.90
   6   4   6   98.19    9.90
   6  -4   7    6.00    1.70
  -6   4  -7    7.10    2.40
  -6  -4   7    1.00    1.30
   6   4   7    2.10    1.40
   6  -4   8   46.10    5.30
  -6  -4   8   47.40    5.70
   6   4   8   48.20    5.30
  -7  -4   0    8.00    1.70
  -7   4   0    9.90    2.10
   7   4   0   12.30    1.70
   7  -4   0   12.00    1.50
   7  -4   1   11.30    1.60
  -7   4   1   11.60    1.50
  -7  -4  -1   13.40    2.10
  -7   4   1    8.30    2.10
   7   4  -1   11.50    1.80
  -7  -4  -1   13.90    2.10
   7   4   1    9.40    1.70
  -7   4  -1   10.90    2.20
  -7  -4   1   15.90    1.90
   7  -4   2   20.60    2.50
  -7   4   2   22.30    2.50
  -7   4   2   18.10    3.00
  -7  -4  -2   27.00    3.20
   7   4  -2   18.20    2.50
  -7  -4  -2   21.90    2.90
   7   4   2   18.60    2.50
  -7   4  -2   24.40    3.20
  -7  -4   2   23.70    2.80
  -7  -4  -3   43.20    5.60
  -7   4   3   54.79    5.20
   7   4  -3   50.19    4.90
  -7   4   3   53.59    5.80
   7  -4   3   46.00    4.90
  -7  -4   3   52.99    5.40
  -7   4  -3   53.49    5.90
   7   4   3   48.30    5.00
   7   4   3   43.10    4.70
  -7   4   4   27.10    3.60
   7  -4   4   40.60    3.80
  -7  -4  -4   35.80    4.30
  -7   4  -4   34.10    4.50
  -7  -4   4   31.20    3.80
   7   4   4   28.60    3.50
   7   4   4   30.70    3.40
   7  -4   5   34.50    3.70
  -7  -4  -5   31.70    4.40
  -7   4   5   31.80    3.80
  -7  -4   5   27.90    3.90
   7   4   5   30.40    3.50
   7   4   5   38.00    3.70
  -7   4  -5   27.00    4.30
  -7   4   6    7.60    1.80
   7  -4   6    5.60    1.60
  -7  -4  -6    3.70    2.00
  -7  -4   6    4.00    1.60
   7   4   6    7.90    1.70
  -7   4  -6    5.10    2.30
   7  -4   7    7.30    2.00
   7   4   7    5.00    1.70
  -7  -4   7    6.40    2.00
   7  -4   8    7.00    2.20
   7   4   8    8.60    2.10
  -8  -4   0  186.78   21.90
   8   4   0  265.27   20.60
   8  -4   0  255.77   20.40
  -8   4   0  213.58   22.90
   8   4  -1    3.30    1.00
  -8   4   1    2.40    1.40
  -8  -4  -1    2.70    1.30
  -8  -4  -1    7.00    1.60
   8  -4   1    3.60    0.90
  -8  -4   1    1.90    1.00
  -8   4  -1    2.40    1.50
   8   4   1    2.90    1.10
  -8   4   2   86.09    8.60
   8   4  -2   78.29    7.50
  -8  -4  -2   73.29    8.30
   8  -4   2   69.89    7.40
  -8  -4  -2   91.89    8.50
   8   4   2   79.49    7.60
  -8   4  -2   71.59    8.60
  -8  -4   2   82.69    8.00
   8  -4   3  339.17   29.20
   8   4  -3  344.17   29.00
  -8  -4  -3  327.47   31.70
  -8   4   3  312.57   32.30
  -8  -4   3  329.37   31.30
   8   4   3  312.77   29.00
  -8   4  -3  334.57   32.60
  -8  -4  -4   -1.20    1.10
  -8   4   4    1.20    1.40
   8  -4   4    1.50    1.20
  -8  -4   4    2.80    1.20
  -8   4  -4   -1.00    1.50
   8   4   4    2.40    1.10
   8  -4   5   13.80    2.40
  -8  -4  -5   14.40    3.00
  -8  -4   5   12.00    2.30
   8   4   5   12.60    2.20
  -8   4  -5   11.30    2.90
   8  -4   6   79.79    7.60
  -8  -4  -6   66.49    8.50
   8   4   6   80.59    7.40
  -8   4  -6   74.89    8.90
  -8  -4   6   71.59    8.10
   8  -4   7    9.40    2.20
   8   4   7    6.40    1.80
  -8  -4   7    7.60    2.20
   8   4   8    4.70    2.00
   9   4   0   24.50    2.90
  -9   4   0   16.00    3.10
  -9  -4   0   24.30    3.10
  -9  -4  -1   44.50    4.80
   9   4  -1   35.10    4.20
  -9   4   1   39.00    5.00
  -9  -4  -1   50.09    5.10
  -9  -4   1   36.90    4.40
   9   4   1   37.10    4.20
  -9   4  -1   39.20    5.00
   9  -4   2   37.50    3.80
  -9  -4  -2   31.50    4.40
  -9   4   2   32.00    4.50
   9   4  -2   37.00    4.00
  -9  -4  -2   39.20    4.50
   9   4   2   29.90    3.90
  -9  -4   2   38.30    4.10
  -9   4  -2   38.70    4.80
   9  -4   3   13.80    2.20
  -9   4   3   11.90    2.70
   9   4  -3   12.20    2.30
  -9  -4  -3   17.10    2.90
   9   4   3   17.20    2.40
  -9  -4   3   17.40    2.40
  -9   4  -3   15.20    3.00
  -9   4   4   31.60    4.30
   9  -4   4   27.90    3.50
  -9  -4  -4   35.20    4.50
  -9   4  -4   28.90    4.40
   9   4   4   30.50    3.60
  -9  -4   4   32.10    3.90
  -9  -4  -5   13.50    3.10
   9  -4   5   12.60    2.40
  -9   4   5   19.30    3.20
   9   4   5   12.20    2.30
  -9   4  -5   17.80    3.70
  -9  -4   5   14.60    2.50
   9  -4   6   11.80    2.50
  -9  -4  -6   14.80    3.40
  -9   4  -6   13.70    3.40
  -9  -4   6   17.70    2.80
   9  -4   7    5.80    2.00
  -9  -4  -7    5.30    2.20
  -9  -4   7    5.50    2.10
 -10  -4   0    2.90    1.80
 -10  -4   0    5.10    1.50
 -10   4   0    6.00    2.00
  10   4   0    3.60    1.30
  10   4  -1   12.20    2.20
 -10   4   1   15.20    2.80
 -10  -4  -1   19.10    2.80
 -10  -4  -1   14.20    2.80
 -10  -4   1   16.70    2.40
  10   4   1   13.00    2.40
 -10   4  -1   12.30    2.90
 -10  -4  -2   73.49    8.30
 -10  -4  -2   73.59    8.20
 -10   4   2   70.99    8.40
  10   4  -2   80.39    7.50
  10   4   2   74.09    7.50
 -10  -4   2   72.99    7.80
 -10   4  -2   84.69    8.80
 -10   4   3   50.99    6.30
 -10  -4  -3   54.59    6.20
  10   4   3   49.10    5.30
 -10  -4   3   50.99    5.50
 -10   4  -3   43.90    6.20
 -10   4   4    7.60    2.30
 -10  -4  -4    8.60    2.50
  10   4   4    5.50    1.70
 -10   4  -4    7.70    2.60
 -10  -4   4    6.80    1.90
 -10  -4  -5   80.29    8.90
 -10   4   5   81.89    9.00
  10   4   5   79.69    7.80
 -10   4  -5   61.99    9.00
 -10  -4   5   78.89    8.30
 -10   4   6   27.80    4.40
 -10  -4  -6   23.10    4.10
  10  -4   6   21.80    3.30
 -10  -4   6   20.70    3.40
  10  -4   7    7.80    2.40
 -11   4   0   70.39    8.10
  11   4   0   70.89    7.00
 -11  -4   0   78.39    8.00
 -11  -4   0   59.69    7.40
 -11  -4  -1  114.09   10.30
  11   4  -1  112.89    9.10
 -11  -4  -1   74.99    9.50
 -11   4   1   82.49   10.00
 -11   4  -1   83.99   10.10
  11   4   1   92.49    8.90
 -11  -4   1   87.59    9.40
  11   4  -2   71.99    7.50
 -11   4   2   73.19    8.50
 -11  -4  -2   86.19    8.40
 -11   4  -2   81.29    8.70
  11   4   2   72.49    7.50
 -11  -4   2   66.99    7.70
 -11  -4  -3   30.10    4.20
 -11   4   3   26.40    4.20
  11   4   3   24.50    3.50
 -11   4  -3   23.90    4.20
 -11  -4   3   28.20    3.50
 -11  -4  -4    2.30    1.90
 -11   4   4    8.40    2.60
 -11   4  -4    5.00    2.40
  11   4   4    5.40    1.80
 -11  -4   4    3.70    1.60
 -11  -4  -5   18.20    3.80
 -11   4   5   12.40    3.40
  11   4   5   23.10    3.20
 -11  -4   5   20.70    3.20
 -11   4  -5   21.40    4.50
 -11   4   6    9.80    2.90
 -11  -4  -6    5.40    2.70
 -12  -4   0    5.90    1.90
 -12   4   0    2.30    2.10
 -12  -4   0    7.30    2.40
  12   4   0    7.50    1.90
  12   4  -1   52.09    5.80
 -12  -4  -1   53.79    6.30
 -12   4   1   53.09    6.60
 -12  -4  -1   51.49    6.60
 -12   4  -1   48.20    6.70
 -12  -4   1   61.29    6.80
 -12  -4   1   54.69    6.10
  12   4   1   56.99    5.90
 -12   4   2    2.80    1.80
  12   4  -2    0.70    1.20
 -12  -4  -2    2.30    1.80
  12   4   2   -0.70    1.10
 -12  -4   2    1.90    1.30
 -12   4  -2   -0.40    1.70
 -12  -4  -3   29.20    4.50
 -12   4   3   30.60    4.60
  12   4   3   29.30    3.80
 -12  -4   3   25.60    3.80
 -12   4  -3   31.70    4.90
 -12   4   4    5.20    2.30
 -12  -4  -4    5.90    2.40
 -12  -4   4    6.00    1.80
  12   4   4    8.10    2.10
 -12   4  -4    4.00    2.40
 -12   4   5    0.90    2.40
 -12  -4  -5    4.70    2.50
  12   4   5    3.10    1.70
 -12   4  -5    1.00    2.40
 -12  -4   5    1.60    1.50
 -13   4   0   11.40    3.10
  13   4   0    8.90    2.30
 -13  -4   0   10.40    2.90
 -13  -4   0    8.30    2.20
 -13  -4  -1    2.30    2.30
 -13  -4  -1    4.50    1.80
 -13   4   1    5.60    2.30
  13   4  -1    7.50    2.10
 -13  -4   1    1.90    2.00
 -13   4  -1    1.30    2.20
  13   4   1    4.20    1.70
 -13  -4   1    4.20    1.70
 -13   4   2   10.10    3.00
 -13  -4  -2    7.40    2.50
 -13  -4   2   12.20    3.10
 -13  -4   2   10.90    2.40
  13   4   2    8.00    2.20
 -13   4  -2   13.10    3.30
 -13  -4  -3   14.70    3.50
 -13   4   3   15.00    3.60
 -13  -4   3   16.70    2.80
  13   4   3   15.10    2.90
 -13   4  -3   18.30    4.00
 -13  -4   4    6.60    2.10
 -13   4  -4    4.80    2.80
 -14   4   0   75.29    9.50
  14   4   0   93.99    8.60
 -14  -4   0   70.29    9.30
 -14   4  -1    7.90    2.80
 -14  -4   1    4.80    2.70
   0  -5   0    0.00    0.40
   0   5   0   -0.50    0.40
   0   5   0    0.20    0.60
   0  -5   0    0.30    0.40
   0  -5  -1   22.60    3.10
   0  -5   1   28.80    3.00
   0   5   1   32.70    3.10
   0   5  -1   29.40    2.90
   0   5  -1   27.20    3.30
   0  -5   1   37.10    3.10
   0   5   2   -0.10    0.50
   0   5  -2   -0.10    0.30
   0   5   2    0.10    0.40
   0  -5   2    0.30    0.60
   0   5  -2   -0.10    0.80
   0  -5   2    1.30    0.50
   0  -5  -2    0.50    0.60
   0  -5   3   25.10    2.80
   0   5  -3   26.80    2.40
   0   5   3   24.50    2.80
   0   5   3   27.20    2.70
   0   5  -3   20.00    3.20
   0  -5  -3   33.00    3.20
   0   5   4   18.00    2.00
   0  -5   4   14.20    2.00
   0   5  -4   14.40    2.40
   0  -5   5   41.80    4.20
   0   5   5   38.20    4.10
   0   5  -5   42.50    5.00
   0   5   5   40.60    4.10
   0   5   6   24.20    3.20
   0  -5   6   32.40    3.40
   0   5  -6   34.20    4.20
   0   5  -7   -0.30    1.40
   0  -5   7   -1.10    0.90
   0   5   7    0.10    0.90
   0   5  -8    1.00    1.80
   0   5   8    0.20    1.10
   0  -5   8    1.40    1.20
   0   5   9   15.20    2.50
   0  -5   9    7.30    2.20
  -1   5   0 1208.18   94.79
   1  -5   0 1043.00  102.19
  -1  -5   0 1205.98  102.29
   1   5   0 1138.99  105.09
   1  -5   0 1130.49   95.59
  -1  -5   0 1025.80   95.59
  -1   5   0  957.30  105.09
   1   5   0 1072.09   94.79
  -1  -5  -1  231.18   23.60
  -1   5   1  279.77   21.90
   1   5  -1  275.47   21.80
   1  -5   1  269.67   23.40
  -1   5   1  246.58   24.10
   1  -5   1  227.38   22.00
   1   5  -1  223.88   24.30
  -1   5  -1  255.37   21.80
  -1  -5   1  269.27   22.00
  -1  -5   1  255.97   23.50
   1   5   1  237.08   24.00
   1  -5  -1  220.48   23.50
  -1   5  -1  267.67   24.40
   1   5   1  239.88   21.90
  -1  -5  -2  377.96   35.40
   1   5  -2  370.66   32.50
  -1   5   2  388.66   36.10
   1  -5   2  435.76   33.00
  -1   5   2  316.47   32.70
   1   5  -2  364.96   36.40
  -1  -5   2  373.36   32.90
  -1   5  -2  389.16   36.50
   1   5   2  362.46   32.70
  -1  -5   2  377.36   35.20
  -1   5  -2  375.56   32.50
  -1  -5  -3  228.18   23.00
  -1   5   3  211.28   21.10
  -1   5   3  219.58   23.20
   1   5  -3  256.77   20.90
   1  -5   3  277.67   21.40
   1   5  -3  228.78   23.70
  -1  -5   3  236.38   21.30
  -1   5  -3  256.67   23.70
   1   5   3  271.57   21.20
  -1   5  -3  238.98   20.90
  -1  -5   3  225.98   22.80
  -1   5   4   69.69    6.00
   1   5  -4   59.59    6.80
   1  -5   4   64.39    6.00
   1   5   4   65.89    5.90
  -1   5  -4   50.69    6.70
  -1  -5   4   62.59    5.90
   1   5  -5   68.09    7.00
  -1   5   5   68.19    5.90
   1  -5   5   56.89    5.90
   1   5   5   58.99    5.90
  -1  -5   5   67.49    5.90
   1   5   5   62.29    5.90
  -1   5  -5   46.80    6.70
   1  -5   6  106.99   10.30
  -1   5   6  112.69   10.30
  -1   5  -6   95.59   11.60
  -1  -5   6  118.79   10.30
   1   5   6  114.19   10.30
   1   5  -7   21.40    3.30
   1  -5   7   16.10    2.50
  -1   5   7   12.40    2.30
  -1   5  -7   14.20    3.20
  -1  -5   7   19.50    2.50
   1   5   7   17.10    2.40
  -1   5   8   21.90    2.80
   1  -5   8   20.10    2.80
   1   5  -8   19.70    3.70
  -1  -5   8   17.20    2.70
  -1   5  -8   12.70    3.20
   1   5   8   16.30    2.60
  -1   5   9   22.20    3.20
   1  -5   9   17.70    3.10
  -1  -5   9   21.40    3.20
   2   5   0   17.00    2.00
  -2  -5   0   14.80    1.90
  -2  -5   0   17.10    1.70
   2   5   0   14.10    1.80
  -2   5   0   17.00    2.20
   2  -5   0   19.70    1.90
   2   5  -1  301.37   24.70
   2   5  -1  290.07   27.50
   2  -5   1  251.17   24.90
  -2  -5  -1  268.37   26.70
   2  -5   1  275.37   26.40
  -2   5   1  264.17   27.40
   2   5   1  294.27   24.80
  -2   5  -1  329.87   27.70
  -2  -5  -2  237.28   24.70
   2  -5   2  305.37   23.00
  -2   5   2  277.87   25.20
   2   5  -2  261.37   22.60
   2   5  -2  221.68   25.30
  -2   5  -2  260.17   25.50
   2   5   2  247.38   22.80
  -2  -5   2  254.47   24.50
  -2  -5   2  273.07   22.90
   2   5  -3  226.38   19.80
   2   5  -3  253.97   22.50
   2  -5   3  229.28   20.20
  -2  -5  -3  199.48   21.80
  -2   5   3  225.38   22.10
   2   5   3  225.38   20.10
  -2   5  -3  255.77   22.60
  -2  -5   3  214.28   20.10
  -2  -5   3  231.58   21.60
  -2   5   4   94.89    9.20
  -2  -5  -4  114.19   10.40
   2  -5   4   91.09    9.30
  -2  -5   4   94.29    9.90
  -2  -5   4   98.09    9.20
   2   5   4  100.59    9.20
  -2   5  -4  126.59   10.70
   2   5   4  103.29    9.20
   2  -5   5  274.67   23.40
  -2   5   5  261.17   23.10
   2   5  -5  226.98   25.90
   2   5   5  262.07   23.10
  -2   5  -5  299.87   26.20
   2   5   5  263.47   23.30
  -2  -5   5  250.47   23.20
   2   5  -6   70.19    7.20
   2  -5   6   51.59    5.90
  -2   5   6   62.39    6.00
  -2   5  -6   66.19    7.00
   2   5   6   54.69    5.90
  -2  -5   6   62.79    5.90
   2  -5   7    0.90    1.10
  -2   5   7    1.40    1.00
  -2  -5   7    1.70    1.20
  -2   5  -7    1.00    1.70
   2   5   7    0.50    1.00
  -2   5   8   54.09    5.20
   2  -5   8   43.90    5.10
  -2  -5   8   44.10    5.00
   2   5   8   44.00    5.00
  -2   5  -8   49.40    6.10
  -2   5   9   26.00    3.70
  -2  -5   9   30.20    3.80
  -3  -5   0  546.55   52.19
  -3   5   0  597.84   53.79
   3   5   0  532.45   48.40
  -3   5   1   41.00    4.80
  -3  -5  -1   52.39    4.90
   3   5  -1   43.60    4.30
   3  -5   1   46.60    4.40
  -3  -5   1   47.80    4.70
   3   5   1   51.59    4.40
  -3   5  -1   45.30    5.00
  -3  -5   1   41.30    4.10
  -3   5   2  131.39   14.30
  -3  -5  -2  127.29   14.10
   3  -5   2  144.49   13.10
   3   5  -2  143.99   12.90
  -3  -5  -2  148.99   14.20
  -3  -5   2  153.08   14.00
  -3   5  -2  177.98   14.80
   3   5   2  159.08   13.10
  -3  -5   2  147.89   12.90
  -3  -5  -3   47.60    5.30
   3  -5   3   50.69    4.70
   3   5  -3   54.99    5.50
  -3   5   3   48.00    5.10
   3   5  -3   47.10    4.40
  -3   5  -3   45.30    5.40
  -3  -5   3   47.90    5.00
   3   5   3   44.40    4.60
  -3  -5   3   47.70    4.50
  -3  -5  -4   70.29    7.00
  -3   5   4   58.49    6.00
   3  -5   4   59.89    6.10
   3   5  -4   68.79    7.10
  -3  -5   4   67.39    6.00
  -3   5  -4   58.89    7.00
  -3  -5   4   68.69    6.60
   3   5   4   60.59    6.10
   3   5   4   64.29    6.10
  -3  -5  -5   23.60    3.30
  -3   5   5   22.80    2.70
   3  -5   5   21.90    2.70
  -3  -5   5   26.00    2.60
  -3   5  -5   18.10    3.20
  -3  -5   5   21.60    2.90
   3   5   5   17.70    2.50
   3   5   5   22.30    2.60
   3  -5   6  100.39   10.00
  -3   5   6  123.99   10.00
  -3   5  -6  121.59   11.60
  -3  -5   6  104.59    9.90
  -3  -5   6  100.19   10.70
   3   5   6   95.19    9.90
  -3   5   7    6.50    1.50
   3  -5   7    4.80    1.50
  -3  -5   7    2.10    1.30
  -3  -5   7    6.40    1.70
  -3   5  -7    7.80    2.30
   3   5   7    7.20    1.60
  -3   5   8   42.10    4.50
   3  -5   8   38.40    4.50
  -3  -5   8   42.00    4.90
  -3   5  -8   27.90    5.10
  -3  -5   8   41.10    4.40
   3   5   8   36.00    4.40
  -4  -5   0 1037.70   95.89
  -4   5   0 1080.29   98.69
   4   5   0 1075.49   88.89
   4  -5   0  921.91   89.59
   4   5  -1  264.67   23.80
   4  -5   1  292.87   24.00
  -4   5   1  296.57   26.50
  -4   5   1  263.77   25.40
   4  -5  -1  224.48   23.90
  -4   5  -1  317.07   26.70
  -4  -5   1  273.27   25.60
  -4  -5   1  252.37   23.70
   4   5   1  280.17   23.80
   4   5  -2  585.04   47.80
   4  -5   2  583.54   48.30
  -4  -5  -2  496.35   51.79
  -4   5   2  546.35   53.09
   4   5   2  551.84   47.90
  -4  -5   2  545.35   51.69
  -4  -5   2  553.54   48.10
  -4   5  -2  539.85   53.29
   4   5  -3  240.58   21.30
   4  -5   3  221.88   21.70
  -4   5   3  241.78   23.90
  -4   5  -3  221.38   24.10
   4   5   3  247.68   21.60
  -4  -5   3  265.27   21.50
  -4  -5   3  257.17   23.20
   4   5   3  249.48   21.50
   4  -5   4   76.29    6.30
  -4  -5  -4   71.49    7.10
  -4  -5   4   59.99    6.60
  -4  -5   4   59.19    5.90
   4   5   4   63.09    6.00
  -4   5  -4   70.69    7.30
   4   5   4   55.09    6.00
  -4   5   5  552.94   46.00
   4  -5   5  520.65   46.40
  -4  -5  -5  484.55   49.99
   4   5   5  542.65   46.00
  -4  -5   5  500.85   49.70
  -4  -5   5  585.44   46.20
   4   5   5  553.94   46.30
  -4   5  -5  453.75   51.29
   4  -5   6    4.40    1.40
  -4   5   6    4.70    1.30
   4   5   6    2.50    1.20
  -4  -5   6    6.40    1.60
  -4  -5   6    4.00    1.20
  -4   5  -6    4.40    2.00
  -4   5   7   13.40    2.30
   4  -5   7   15.50    2.50
   4   5   7   21.10    2.60
  -4   5  -7   15.40    3.30
  -4  -5   7   15.70    2.70
   4  -5   8    0.00    1.30
  -4   5   8    2.10    1.40
  -4  -5   8    6.20    1.90
   4   5   8    4.30    1.60
  -4   5  -8    1.30    2.00
  -5  -5   0   34.10    3.40
   5   5   0   35.50    3.30
   5  -5   0   25.90    3.00
  -5   5   0   30.30    3.70
  -5  -5  -1  235.78   20.40
   5  -5   1  198.38   18.80
  -5   5   1  208.48   19.90
   5   5  -1  206.38   18.70
  -5   5   1  217.58   20.90
  -5   5  -1  221.88   21.10
  -5  -5   1  226.08   20.20
   5   5   1  220.08   18.80
   5  -5  -1  186.58   18.80
  -5  -5  -2   82.39    7.10
  -5   5   2   73.39    6.70
   5   5  -2   72.49    6.40
   5  -5   2   52.99    6.40
  -5  -5  -2   74.69    7.30
  -5   5   2   71.59    7.30
  -5   5  -2   59.79    7.30
   5   5   2   65.59    6.30
   5   5   2   65.29    6.50
  -5  -5   2   73.69    7.00
  -5  -5   2   67.49    6.10
  -5   5   3    0.80    1.00
   5  -5   3    3.10    1.00
   5   5  -3    1.90    0.70
  -5  -5  -3    0.50    1.00
  -5   5  -3    1.40    1.30
  -5  -5   3    2.00    0.90
   5   5   3    0.80    0.80
   5   5   3    2.00    0.70
  -5  -5  -4  163.48   13.50
   5  -5   4  110.69   12.00
  -5  -5   4  124.19   12.80
  -5   5  -4  147.39   13.70
   5   5   4  131.09   11.90
   5   5   4  128.59   11.90
  -5   5   5   18.10    2.30
  -5  -5  -5   16.30    3.00
   5  -5   5   12.50    2.40
   5   5   5   17.80    2.20
  -5  -5   5   16.90    2.50
  -5   5  -5   13.80    3.10
   5   5   5   17.40    2.30
  -5   5   6    9.40    1.60
  -5  -5  -6    8.70    2.30
   5  -5   6    7.20    1.80
  -5   5  -6    3.00    2.20
  -5  -5   6    5.40    1.70
   5   5   6    5.60    1.50
  -5   5   7   12.70    2.20
   5  -5   7    9.10    2.10
  -5  -5   7   16.90    2.60
  -5   5  -7   18.10    3.60
   5   5   7   11.00    2.10
   5  -5   8    2.60    1.60
  -5   5   8    4.80    1.50
   5   5   8    1.10    1.40
  -5  -5   8   -0.70    1.40
   6  -5   0    6.50    1.20
   6   5   0    9.90    1.50
  -6   5   0    6.50    1.70
  -6  -5   0    6.40    1.40
  -6  -5  -1    6.60    1.40
  -6   5   1    4.60    1.40
   6   5  -1    5.30    1.10
   6  -5   1    2.50    0.90
   6   5   1    6.00    0.80
   6   5   1    5.80    1.20
  -6   5  -1    4.50    1.50
  -6  -5   1    6.20    1.20
   6   5  -2  155.08   14.70
  -6   5   2  169.48   16.60
  -6   5   2  173.58   15.70
  -6  -5  -2  170.28   16.30
   6  -5   2  151.28   14.90
  -6  -5  -2  187.48   16.40
  -6  -5   2  144.89   15.90
   6   5   2  171.68   14.90
  -6   5  -2  170.98   16.80
   6   5   2  165.18   14.70
  -6   5   3   54.69    6.60
  -6  -5  -3   51.59    6.50
   6   5  -3   55.09    5.70
   6  -5   3   68.29    5.90
  -6   5   3   68.89    6.10
  -6  -5   3   53.79    6.20
  -6   5  -3   58.39    6.80
   6   5   3   70.79    5.70
   6   5   3   56.49    5.90
   6  -5   4  174.58   16.60
  -6   5   4  174.88   18.40
  -6  -5  -4  191.18   18.20
   6   5   4  160.28   16.40
  -6  -5   4  191.78   17.80
   6   5   4  184.68   16.40
  -6   5  -4  219.78   18.90
  -6  -5  -5  134.29   12.20
   6  -5   5  115.69   10.70
   6   5   5  114.39   10.50
  -6  -5   5  114.39   11.50
  -6   5  -5   93.59   12.10
   6   5   5  115.29   10.60
   6  -5   6   22.10    2.90
  -6   5   6   20.50    2.60
  -6  -5  -6   16.40    3.30
  -6  -5   6   17.70    3.00
   6   5   6   20.90    2.70
  -6   5  -6   21.80    3.80
   6  -5   7   10.40    2.30
  -6   5   7   12.80    2.20
  -6  -5   7   13.30    2.70
   6   5   7   15.00    2.40
  -6   5  -7   11.20    3.10
   6  -5   8   22.40    3.50
   6   5   8   24.70    3.50
  -6  -5   8   29.10    3.90
   7   5   0  281.37   23.60
  -7  -5   0  272.07   25.40
  -7   5   0  242.78   26.20
  -7  -5  -1   63.99    6.70
  -7  -5  -1   60.49    6.60
   7  -5   1   62.89    5.90
  -7   5   1   56.89    6.80
   7   5  -1   68.49    6.00
   7   5   1   64.29    6.00
  -7   5  -1   52.19    6.80
  -7  -5   1   64.69    6.40
   7   5  -2    2.20    0.90
  -7   5   2    1.10    1.20
   7  -5   2    2.30    0.90
  -7  -5  -2    0.70    1.00
  -7  -5  -2    0.30    1.20
  -7   5  -2    1.10    1.30
   7   5   2    1.10    0.90
  -7  -5   2    2.90    1.00
   7   5  -3   21.10    2.40
  -7  -5  -3   21.80    3.10
   7  -5   3   19.00    2.50
  -7   5   3   20.90    3.10
  -7  -5   3   20.00    2.70
   7   5   3   15.90    2.50
  -7   5  -3   18.40    3.10
   7   5   3   20.50    2.30
   7  -5   4   45.60    4.50
  -7  -5  -4   44.00    5.40
  -7   5   4   35.10    5.10
  -7   5  -4   45.00    5.60
   7   5   4   43.80    4.30
  -7  -5   4   43.00    4.80
   7   5   4   39.70    4.50
   7  -5   5   26.10    3.10
  -7  -5  -5   21.70    3.60
  -7   5  -5   29.00    3.90
  -7  -5   5   24.30    3.20
   7   5   5   19.80    2.80
   7   5   5   17.70    2.70
  -7  -5  -6   45.40    6.70
   7  -5   6   62.09    6.00
  -7  -5   6   58.69    6.30
  -7   5  -6   56.49    7.00
   7   5   6   55.19    5.70
   7  -5   7   17.60    2.90
  -7  -5   7   15.50    3.00
  -7   5  -7   14.80    3.70
   7   5   7   22.60    2.90
   7   5   8    2.30    1.60
   8  -5   0  400.66   32.20
   8   5   0  347.87   32.10
  -8   5   0  346.37   35.80
  -8  -5   0  357.36   34.60
  -8  -5  -1   34.90    4.60
   8   5  -1   42.10    4.30
  -8  -5  -1   42.30    4.80
   8  -5   1   40.10    4.00
  -8   5   1   42.30    4.90
  -8  -5   1   39.30    4.40
   8   5   1   42.00    4.30
  -8   5  -1   37.50    4.90
  -8   5   2   21.60    3.60
  -8  -5  -2   24.70    3.50
   8   5  -2   33.10    3.20
  -8  -5  -2   25.60    3.60
   8  -5   2   24.60    3.10
   8   5   2   25.30    3.20
  -8   5  -2   28.80    3.90
  -8  -5   2   33.70    3.40
  -8   5   3  192.78   20.60
   8   5  -3  198.88   18.30
   8  -5   3  223.48   18.50
  -8  -5  -3  227.38   20.30
  -8  -5   3  207.28   19.80
  -8   5  -3  205.88   20.80
   8   5   3  181.38   18.30
  -8   5   4   23.50    3.80
   8  -5   4   26.20    3.20
  -8  -5  -4   27.90    4.10
   8   5   4   24.80    3.30
  -8   5  -4   29.80    4.20
  -8  -5   4   31.20    3.60
  -8  -5  -5   13.70    3.20
   8  -5   5   21.40    2.80
  -8   5   5   16.30    3.20
  -8  -5   5   16.50    2.70
   8   5   5   14.00    2.40
  -8   5  -5   24.00    3.60
  -8  -5  -6    6.30    2.50
   8  -5   6    7.60    2.00
  -8   5  -6    7.30    2.80
  -8  -5   6    7.40    2.00
  -8  -5  -7    3.90    2.10
   8  -5   7    2.00    1.60
  -8  -5   7    0.20    1.40
  -9   5   0  410.06   37.40
  -9  -5   0  332.47   35.90
   9   5   0  399.06   33.40
  -9  -5  -1   32.70    3.70
  -9  -5  -1   26.40    3.70
   9  -5   1   23.80    2.80
   9   5  -1   31.70    3.30
  -9   5   1   24.10    3.60
  -9  -5   1   25.40    3.30
  -9   5  -1   26.30    3.70
   9   5   1   20.90    3.10
   9  -5   2   42.50    3.90
  -9  -5  -2   41.80    4.70
  -9   5   2   33.80    4.70
  -9  -5  -2   36.20    4.60
   9   5  -2   30.50    4.00
  -9   5  -2   35.70    4.90
   9   5   2   36.10    4.10
  -9  -5   2   37.20    4.30
  -9  -5  -3  118.39   13.90
   9   5  -3  142.79   12.70
  -9   5   3  126.79   14.20
  -9   5  -3  160.48   14.60
  -9  -5   3  148.39   13.60
   9   5   3  128.49   12.70
  -9   5   4   48.60    6.20
   9  -5   4   53.99    5.30
  -9  -5  -4   55.49    6.40
  -9  -5   4   41.90    5.50
  -9   5  -4   60.09    6.60
   9   5   4   47.90    5.30
   9  -5   5   39.20    4.40
  -9   5   5   31.70    4.90
  -9  -5  -5   37.10    5.30
  -9  -5   5   37.20    4.60
   9   5   5   44.80    4.50
  -9   5  -5   39.30    5.40
  -9   5   6   76.69    9.40
   9  -5   6   77.59    8.20
  -9  -5  -6   83.89    9.60
  -9   5  -6   90.79   10.00
  -9  -5   6   85.99    8.90
  -9  -5  -7    0.80    2.00
   9  -5   7    0.00    1.70
 -10   5   0    1.10    1.50
 -10  -5   0    0.40    1.40
 -10  -5   0   -0.60    0.90
  10   5   0    1.20    1.10
  10   5  -1    1.80    1.10
 -10   5   1    1.20    1.40
 -10  -5  -1    1.20    1.20
 -10  -5  -1    3.00    1.60
 -10   5  -1    1.80    1.70
 -10  -5   1    1.30    1.00
  10   5   1    0.80    1.10
 -10   5   2   17.30    3.00
  10   5  -2   14.50    2.30
 -10  -5  -2   13.30    2.80
  10   5   2   11.50    2.30
 -10   5  -2   14.50    3.10
 -10  -5   2   14.60    2.30
 -10  -5  -3    5.80    2.00
 -10   5   3    3.90    1.80
  10   5  -3    2.00    1.30
 -10   5  -3    5.80    2.30
  10   5   3    6.90    1.70
 -10  -5   3    4.70    1.50
 -10  -5  -4    1.30    1.60
 -10   5   4   -1.70    1.70
 -10  -5   4   -0.30    1.10
  10   5   4   -0.60    1.00
 -10   5  -4    0.90    1.70
 -10   5   5   83.19    9.20
 -10  -5  -5   78.19    9.20
  10  -5   5   76.09    7.90
  10   5   5   85.99    8.10
 -10  -5   5   71.39    8.50
 -10   5  -5   92.19    9.80
 -10   5   6   10.20    2.90
 -10  -5  -6   14.90    3.60
  10  -5   6   15.40    2.60
 -10   5  -6    6.70    3.10
 -10  -5   6    8.50    2.40
 -11   5   0   22.40    4.10
  11   5   0   29.60    3.50
 -11  -5   0   25.50    3.70
 -11  -5   0   33.20    4.20
 -11  -5  -1   17.00    3.00
 -11  -5  -1   14.20    2.90
  11   5  -1   14.60    2.40
 -11   5   1   14.50    3.10
  11   5   1   18.40    2.60
 -11   5  -1   18.20    3.20
 -11  -5   1   12.00    2.40
 -11  -5  -2   22.30    3.50
  11   5  -2   21.30    3.00
 -11   5   2   18.00    3.40
  11   5   2   24.80    3.10
 -11  -5   2   17.50    2.80
 -11   5  -2   18.20    3.50
 -11  -5  -3    3.50    1.90
 -11   5   3    7.70    2.30
 -11   5  -3    1.50    2.00
  11   5   3    4.10    1.70
 -11  -5   3    2.50    1.30
 -11   5   4   18.80    3.50
 -11  -5  -4   16.30    3.50
 -11   5  -4   13.10    3.30
 -11  -5   4   13.30    2.60
  11   5   4   14.10    2.70
 -11   5   5    0.30    2.20
 -11  -5  -5   -1.30    1.80
 -11  -5   5   -0.60    1.40
  11   5   5    0.50    1.40
 -11   5  -5    1.90    2.60
 -11   5   6    3.40    2.50
 -11   5  -6    6.40    3.00
 -12  -5   0    5.30    1.80
 -12   5   0    6.80    2.50
 -12  -5   0    4.40    2.20
  12   5   0    2.70    1.50
 -12  -5  -1    8.20    2.70
 -12   5   1   13.20    3.00
 -12  -5  -1    9.90    2.50
  12   5  -1   14.00    2.50
 -12  -5   1    9.40    2.80
 -12   5  -1   11.80    3.00
 -12  -5   1   17.60    2.70
  12   5   1   13.80    2.50
  12   5  -2    1.50    1.40
 -12   5   2    6.00    2.40
 -12  -5  -2    5.00    2.00
  12   5   2    3.30    1.50
 -12   5  -2    3.10    2.20
 -12  -5   2    2.80    1.40
 -12  -5  -3   14.10    3.20
 -12   5   3   12.70    3.10
 -12  -5   3    7.60    2.10
 -12   5  -3   11.50    3.20
  12   5   3   11.80    2.50
 -12   5   4   22.20    4.30
 -12  -5  -4   23.10    4.60
 -12   5  -4   23.40    4.50
 -12  -5   4   28.90    3.70
  12   5   4   26.90    3.70
 -12   5   5    2.50    2.30
 -12  -5  -5    2.40    2.20
  12   5   5    1.10    1.60
 -12   5  -5    1.30    2.70
  13   5   0   14.10    2.70
 -13  -5   0   14.00    2.80
 -13  -5   0   13.20    3.20
 -13   5   0    8.00    2.90
 -13  -5  -1   23.20    3.60
  13   5  -1   26.70    3.40
 -13   5   1   21.20    4.00
  13   5   1   19.30    3.20
 -13  -5   1   15.20    3.70
 -13   5  -1   15.80    3.80
 -13  -5   1   22.20    3.30
 -13  -5  -2    1.50    1.90
 -13   5   2    3.30    2.20
  13   5  -2    2.70    1.80
 -13   5  -2    1.50    2.30
  13   5   2    4.40    1.80
 -13  -5   2   -1.70    1.90
 -13  -5   2    0.90    1.50
 -13   5   3    4.20    2.50
 -13  -5  -3    7.20    2.60
 -13  -5   3    4.50    1.70
  13   5   3    4.00    1.90
 -13   5  -3    3.20    2.50
 -13  -5  -4   28.30    4.90
 -14  -5   0   17.00    3.40
 -14  -5   0   16.70    3.70
 -14  -5  -1    3.70    1.90
 -14  -5   1    3.60    1.90
 -14  -5   1    7.30    3.00
 -14  -5   2    1.60    1.60
   0   6   0  129.59   12.20
   0  -6   0  152.38   13.10
   0  -6   0  128.29   12.30
   0   6   0  134.99   13.50
   0  -6   1  218.48   18.30
   0   6  -1  209.78   18.10
   0  -6   1  216.28   19.50
   0  -6  -1  207.38   19.60
   0   6   1  204.88   18.20
   0   6  -1  201.38   20.30
   0   6   1  193.08   20.00
   0  -6   2  121.09   10.70
   0  -6   2  102.89   11.40
   0   6   2  125.19   11.60
   0   6   2  108.79   10.70
   0   6  -2  122.69   12.10
   0   6  -2  123.29   10.50
   0  -6  -2  133.39   11.60
   0   6  -3    2.30    1.10
   0  -6   3    2.50    0.80
   0   6   3    4.00    1.00
   0  -6   3    3.50    0.90
   0  -6  -3    3.70    1.10
   0   6  -3    2.90    0.60
   0   6  -4   47.20    5.90
   0   6   4   54.99    5.20
   0  -6   4   56.39    5.20
   0   6  -5   37.80    5.20
   0   6   5   51.29    4.50
   0  -6   5   40.00    4.40
   0   6  -6    1.60    1.70
   0   6   6    3.30    1.10
   0  -6   6    2.50    1.20
   0   6   6    2.70    1.10
   0  -6   7    4.40    1.40
   0   6  -7    3.60    1.90
   0   6   7    3.80    1.30
   0   6  -8    4.20    2.30
   0   6   8    5.70    1.60
   0  -6   8    3.10    1.50
   0  -6   9   -0.20    1.50
   0   6  -9   -0.40    2.00
  -1   6   0 1791.72  170.08
   1   6   0 2179.48  188.58
  -1   6   0 1799.02  188.68
   1  -6   0 1998.30  171.58
  -1  -6   0 2040.20  171.58
  -1  -6   0 1938.91  183.58
   1   6   0 1858.71  170.08
   1  -6   0 2164.58  183.48
  -1   6   1   11.20    1.70
   1   6  -1    7.30    1.70
   1   6  -1   10.90    1.50
   1  -6   1   12.80    1.50
  -1  -6  -1   11.90    1.80
   1  -6   1   12.60    1.60
  -1   6   1   14.80    1.70
  -1   6  -1   14.40    2.00
  -1  -6   1   12.30    1.60
   1  -6  -1   15.30    1.70
  -1  -6   1   13.10    1.60
   1   6   1   14.70    1.60
  -1   6  -1   12.40    1.50
   1   6   1   13.70    1.70
  -1   6   2  210.78   17.20
   1  -6   2  188.68   17.20
   1   6  -2  200.98   19.20
   1   6  -2  192.68   16.90
   1  -6   2  186.28   18.30
  -1  -6   2  200.98   18.40
  -1  -6   2  188.68   17.20
  -1   6  -2  197.78   19.20
   1  -6  -2  198.58   18.50
  -1   6  -2  201.68   17.00
   1   6   2  172.08   17.10
  -1   6   3  259.17   26.10
  -1  -6  -3  229.48   25.80
  -1   6   3  268.67   23.80
   1   6  -3  269.37   23.50
   1  -6   3  277.37   24.00
   1   6  -3  228.18   26.50
  -1   6  -3  299.67   23.50
   1   6   3  263.77   23.80
  -1   6  -3  281.37   26.60
  -1  -6   3  300.37   24.00
  -1  -6   3  293.67   25.60
   1   6  -4   48.20    6.00
   1  -6   4   61.49    5.20
  -1   6   4   55.79    5.20
  -1  -6  -4   59.09    5.90
  -1   6  -4   39.40    5.80
   1   6   4   54.79    5.10
  -1  -6   4   56.59    5.50
  -1  -6   4   46.90    5.00
  -1   6   5  260.47   25.40
   1   6  -5  303.17   28.60
   1  -6   5  292.77   25.60
   1   6   5  292.07   25.60
   1   6   5  304.27   25.40
  -1  -6   5  302.87   25.60
  -1   6  -5  261.47   28.40
  -1   6   6  140.49   12.30
   1  -6   6  139.19   12.50
  -1  -6   6  126.09   12.40
   1   6   6  142.09   12.30
  -1   6  -6  125.39   14.10
   1   6   6  136.79   12.50
   1  -6   7   30.70    3.60
  -1   6   7   26.40    3.50
   1   6  -7   33.50    4.50
  -1  -6   7   26.80    3.40
   1   6   7   28.00    3.40
  -1   6  -7   39.60    4.70
   1  -6   8  109.39   10.70
  -1   6   8  109.39   10.70
   1   6  -8  111.99   12.40
  -1   6  -8  118.49   12.20
  -1  -6   8  110.59   10.60
  -1   6  -9  142.79   14.70
  -1  -6   9  126.69   12.60
  -2   6   0  133.29   12.80
   2   6   0  137.79   11.50
  -2  -6   0  138.99   12.40
  -2  -6   0  120.79   11.50
   2  -6   0  117.09   11.60
   2   6   0  124.09   12.70
   2  -6   0  132.69   12.20
   2   6  -1  216.28   17.00
   2   6  -1  217.18   19.10
  -2   6   1  167.48   18.90
   2  -6   1  190.38   18.10
  -2   6   1  194.18   17.10
   2  -6   1  165.68   17.20
  -2  -6  -1  209.78   18.50
  -2   6  -1  231.88   19.20
  -2  -6   1  196.18   18.40
   2   6   1  205.48   17.10
   2  -6  -1  166.88   18.20
  -2  -6   1  187.48   17.10
  -2  -6  -2  350.16   28.10
   2   6  -2  262.57   25.60
   2   6  -2  264.07   28.70
   2  -6   2  335.87   26.00
  -2   6   2  317.37   25.80
  -2   6   2  303.57   28.50
   2   6   2  267.47   25.80
  -2  -6   2  284.37   25.90
  -2   6  -2  302.67   28.80
  -2  -6   2  270.97   27.70
   2   6  -3   69.79    6.70
  -2  -6  -3   58.39    6.40
  -2   6   3   52.29    6.20
  -2   6   3   53.99    5.70
   2   6  -3   58.49    5.50
   2  -6   3   62.39    5.80
   2   6   3   61.09    5.80
  -2   6  -3   67.59    6.70
  -2  -6   3   66.09    5.70
  -2  -6   3   65.39    6.20
   2  -6   4   17.50    2.00
   2   6  -4   18.20    2.60
  -2   6   4   11.00    1.90
  -2  -6  -4   14.20    2.50
   2   6   4   12.70    1.90
  -2   6  -4   13.50    2.40
  -2  -6   4   14.50    1.90
  -2  -6   4   13.00    2.00
  -2  -6  -5   34.60    4.50
   2  -6   5   30.60    3.90
   2   6  -5   50.89    5.10
  -2   6   5   45.60    4.00
   2   6   5   34.00    3.90
  -2  -6   5   38.60    3.90
  -2  -6   5   34.30    4.20
  -2   6  -5   39.20    4.90
   2   6   5   39.60    4.00
   2   6  -6   82.09    8.00
   2  -6   6   60.79    6.60
  -2   6   6   59.99    6.50
  -2  -6   6   64.29    6.50
   2   6   6   68.39    6.50
  -2   6  -6   74.49    7.80
   2   6   6   72.19    6.60
  -2  -6   6   63.79    7.00
   2   6  -7   13.20    3.20
  -2   6   7   16.20    2.50
   2  -6   7   16.20    2.50
  -2  -6   7   16.40    2.50
  -2   6  -7   20.70    3.60
   2   6   7   20.80    2.60
   2  -6   8   39.10    4.30
  -2   6   8   31.20    4.00
   2   6   8   32.40    4.10
  -2  -6   8   36.80    4.20
  -2   6  -8   37.90    5.30
  -2  -6   9   32.70    4.10
   3  -6   0    0.00    0.50
  -3   6   0   -0.10    0.90
  -3  -6   0   -0.20    0.60
   3   6   0    1.20    0.70
  -3  -6  -1  110.29   11.40
   3  -6   1  119.89   10.60
   3   6  -1  123.19   10.50
  -3   6   1  126.79   11.80
  -3  -6   1  132.09   10.50
  -3  -6   1  117.19   11.30
  -3   6  -1   99.19   11.80
   3   6   1  107.09   10.60
   3   6  -2    8.20    1.30
  -3  -6  -2   10.30    1.80
   3  -6   2    9.50    1.60
  -3   6   2    8.30    1.60
  -3  -6  -2   10.00    1.20
   3   6  -2    9.00    1.80
  -3   6  -2   12.90    2.00
   3   6   2    7.80    1.40
  -3  -6   2    9.10    1.50
  -3  -6   2    8.80    1.30
   3   6  -3   82.99    7.80
  -3   6   3   91.09    8.80
  -3   6   3   83.89    8.00
  -3  -6  -3   87.49    9.00
   3   6  -3   85.99    9.20
   3  -6   3  103.79    8.20
  -3  -6   3   80.09    8.60
  -3   6  -3   82.89    9.20
   3   6   3   84.09    8.00
  -3  -6   3   88.59    7.90
  -3   6   4   82.29    8.50
  -3  -6  -4   84.09    8.80
   3   6  -4  108.69    9.20
  -3   6   4   88.89    7.80
   3  -6   4   90.29    7.90
   3   6   4   77.29    7.70
  -3  -6   4   77.09    7.60
  -3   6  -4   65.79    8.80
   3   6   4   79.29    7.70
  -3  -6   4   86.29    8.40
   3  -6   5  101.79   11.10
  -3   6   5  140.89   11.20
   3   6  -5  115.69   12.70
  -3   6  -5  118.89   12.70
   3   6   5  122.89   11.20
   3   6   5  122.49   11.10
  -3  -6   5  122.69   11.10
  -3  -6   5  123.39   12.00
   3  -6   6   16.30    2.50
  -3  -6   6   12.30    2.40
  -3  -6   6   15.80    2.30
   3   6   6   16.30    2.30
   3   6   6   20.10    2.40
  -3   6  -6   16.60    3.10
  -3   6   7   13.40    2.50
   3  -6   7   19.10    2.70
   3   6   7   18.30    2.60
  -3   6  -7   19.50    3.20
  -3  -6   7   16.00    2.80
  -3  -6   7   17.00    2.40
   3  -6   8   60.49    6.40
  -3   6   8   50.89    6.20
  -3   6  -8   74.69    7.80
  -3  -6   8   62.69    6.90
  -4  -6   0  194.98   18.00
   4  -6   0  193.58   16.80
   4   6   0  182.48   16.70
  -4   6   0  183.28   18.70
   4  -6   1  209.08   17.20
  -4  -6  -1  172.38   18.40
   4   6  -1  222.28   17.00
  -4   6   1  160.78   18.90
   4   6   1  193.48   17.10
  -4  -6   1  191.58   18.30
  -4   6  -1  204.58   19.10
  -4  -6   1  187.68   16.90
   4  -6   2  274.37   22.50
  -4  -6  -2  214.48   24.10
   4   6  -2  252.97   22.10
   4   6   2  243.68   22.30
  -4   6  -2  263.37   25.00
  -4  -6   2  262.07   22.20
  -4  -6   2  255.17   24.00
   4   6  -3   48.80    4.50
  -4   6   3   39.50    5.10
   4  -6   3   50.69    4.70
  -4  -6  -3   42.30    5.30
  -4  -6   3   43.50    4.40
  -4   6  -3   53.59    5.60
   4   6   3   51.59    4.70
  -4  -6   3   50.09    5.00
   4  -6   4  147.59   14.70
  -4   6   4  160.38   16.10
  -4  -6  -4  197.28   16.30
  -4   6   4  158.08   14.60
   4   6   4  164.48   14.60
   4   6   4  162.68   14.60
  -4   6  -4  165.28   16.60
  -4  -6   4  147.09   15.70
  -4  -6   4  167.58   14.50
  -4   6   5  106.49    9.00
  -4  -6  -5   75.29    9.90
   4  -6   5   96.09    9.00
   4   6   5   89.99    8.90
  -4  -6   5  108.29    9.80
  -4   6  -5   90.29   10.40
   4   6   5   93.79    8.90
  -4  -6   5   98.19    8.80
   4  -6   6   36.10    4.10
  -4  -6  -6   29.60    4.60
   4   6   6   37.00    4.00
   4   6   6   42.60    4.10
  -4  -6   6   38.40    4.50
  -4   6  -6   34.90    4.90
  -4   6   7    6.20    1.60
   4  -6   7    5.90    1.70
   4   6   7    6.20    1.60
  -4   6  -7    5.50    2.40
  -4  -6   7    9.50    2.10
  -4   6   8    2.50    1.50
   4  -6   8    6.10    1.90
   4   6   8    5.90    1.80
  -4   6  -8    4.60    2.40
  -4  -6   8    5.00    1.90
   5   6   0   65.59    6.10
   5  -6   0   56.39    5.90
  -5   6   0   64.99    6.80
  -5  -6   0   69.99    6.50
   5  -6   1  189.98   20.10
  -5   6   1  213.18   22.30
   5   6  -1  221.98   20.00
  -5  -6  -1  225.18   21.70
  -5   6  -1  239.98   22.50
  -5  -6   1  246.38   21.60
   5   6   1  220.48   20.10
   5  -6  -1  259.77   20.20
  -5  -6  -2   71.89    7.20
   5   6  -2   64.09    6.30
  -5   6   2   64.59    7.20
   5  -6   2   77.89    6.50
  -5  -6  -2   57.89    6.80
  -5   6  -2   59.29    7.30
   5   6   2   74.59    6.50
  -5  -6   2   73.89    6.90
   5  -6   3   32.50    3.50
   5   6  -3   33.70    3.30
  -5  -6  -3   31.30    4.00
  -5   6   3   31.30    3.90
   5   6   3   33.00    3.50
  -5  -6   3   33.20    3.70
  -5   6  -3   31.60    4.20
   5   6   3   29.00    3.20
   5  -6   4   77.29    8.00
  -5   6   4   80.59    8.80
  -5  -6  -4  106.59    9.20
  -5   6  -4   80.49    9.20
  -5  -6   4   78.89    8.50
   5   6   4   86.69    7.90
   5   6   4   86.89    8.00
   5  -6   5   98.79    9.90
  -5  -6  -5  105.69   11.10
  -5   6   5  112.19    9.80
  -5  -6   5   94.19   10.50
   5   6   5  100.79    9.70
  -5   6  -5  121.19   11.60
   5   6   5  108.39    9.80
   5  -6   6  102.29   10.00
  -5  -6  -6  103.69   11.30
  -5  -6   6  120.99   11.00
  -5   6  -6   91.39   11.50
   5   6   6  103.19    9.90
   5   6   6  109.19    9.90
  -5   6   7    8.00    1.80
   5  -6   7    7.80    1.90
   5   6   7    8.90    1.90
  -5   6  -7   13.40    3.20
  -5  -6   7    8.40    2.10
  -5   6   8   82.19    9.10
   5  -6   8   96.09    9.40
  -5  -6   8  102.89   10.20
   5   6   8  109.49    9.40
  -5   6  -8   82.29   10.70
   6  -6   0   13.60    1.60
  -6  -6   0    7.20    1.60
  -6   6   0    8.80    2.00
   6   6   0   10.20    1.60
   6  -6   1   19.20    1.90
  -6  -6  -1   12.20    2.10
  -6   6   1   10.60    2.20
   6   6  -1   14.20    1.90
   6   6   1   10.00    1.90
   6  -6  -1   13.70    1.80
   6   6   1   13.20    1.50
  -6   6  -1   13.40    2.40
  -6  -6   1   15.90    2.10
  -6   6   2   24.60    3.50
   6   6  -2   26.30    2.90
  -6  -6  -2   33.60    3.30
  -6  -6  -2   30.10    3.60
   6  -6   2   28.80    3.10
  -6  -6   2   25.10    3.20
  -6   6  -2   25.50    3.60
   6   6   2   20.60    3.00
   6   6   2   27.90    2.70
  -6  -6  -3   68.99    8.00
   6   6  -3   81.89    7.10
  -6   6   3   81.49    8.20
   6  -6   3   59.89    7.10
  -6  -6   3   69.89    7.70
   6   6   3   75.19    7.00
   6   6   3   82.79    7.30
  -6   6  -3   98.79    8.70
   6  -6   4    5.30    1.40
  -6  -6  -4    4.60    1.80
  -6   6   4    6.90    1.80
   6   6   4    6.40    1.30
  -6  -6   4    2.30    1.20
   6   6   4    5.60    1.40
  -6   6  -4    4.70    1.90
  -6  -6  -5   10.00    2.70
  -6   6   5   16.50    2.80
   6  -6   5   16.20    2.50
  -6  -6   5   14.50    2.40
   6   6   5   14.00    2.10
  -6   6  -5   15.10    3.30
   6   6   5   17.40    2.40
  -6  -6  -6    4.40    2.10
   6  -6   6    3.90    1.50
  -6  -6   6    9.00    2.00
  -6   6  -6    7.70    2.70
   6   6   6    6.00    1.50
   6   6   6    6.40    1.50
   6  -6   7   -0.10    1.20
  -6   6   7    1.60    1.20
  -6  -6   7    1.10    1.40
  -6   6  -7    2.50    2.20
   6   6   7    1.50    1.30
   6   6   8    3.40    1.70
  -7  -6   0   39.90    4.30
  -7   6   0   35.30    4.60
   7  -6   0   36.10    3.80
   7   6   0   40.90    4.00
   7   6  -1   23.90    3.00
   7  -6   1   26.50    2.90
  -7  -6  -1   24.10    3.40
  -7   6   1   24.10    3.50
  -7   6  -1   32.30    3.80
   7   6   1   29.20    3.20
  -7  -6   1   28.30    3.20
   7   6  -2   15.30    2.20
  -7  -6  -2   18.80    2.70
  -7   6   2   16.30    2.70
   7  -6   2   18.80    2.30
  -7  -6   2   13.80    2.30
   7   6   2   19.70    2.40
  -7   6  -2   12.30    2.90
   7  -6   3   65.79    7.60
  -7  -6  -3   82.99    8.70
  -7   6   3   73.69    8.60
   7   6  -3   98.29    7.70
  -7  -6   3   76.59    8.20
  -7   6  -3   87.49    9.00
   7   6   3   82.29    7.80
  -7  -6  -4   16.00    3.20
   7  -6   4   13.20    2.30
  -7   6   4   15.90    2.90
  -7   6  -4   23.30    3.40
   7   6   4   15.10    2.40
  -7  -6   4   15.50    2.50
   7   6   4   17.70    2.20
  -7   6   5   25.30    3.60
  -7  -6  -5   27.60    4.00
   7  -6   5   27.00    3.20
   7   6   5   24.80    2.90
  -7   6  -5   30.20    4.10
  -7  -6   5   19.20    3.20
   7   6   5   20.60    3.00
  -7  -6  -6   53.19    7.10
   7  -6   6   57.59    6.20
  -7  -6   6   53.89    6.50
  -7   6  -6   67.49    7.60
   7   6   6   61.09    6.10
   7   6   6   63.09    6.00
   7  -6   7    5.70    1.90
  -7  -6  -7    5.80    2.30
  -7  -6   7    7.30    2.10
  -7   6  -7    9.00    3.00
   7   6   7    6.50    1.80
   7   6   8    6.40    2.00
  -8   6   0   13.60    2.70
  -8  -6   0   10.70    2.10
   8  -6   0   14.40    1.90
   8   6   0   14.50    2.10
   8   6  -1  102.39   11.30
  -8  -6  -1  127.59   12.70
   8  -6   1  138.49   11.30
  -8   6   1  118.19   12.80
  -8  -6  -1  134.39   12.50
   8   6   1  120.39   11.40
  -8  -6   1  125.29   12.20
   8   6  -2    7.10    1.50
  -8   6   2    8.50    2.00
   8  -6   2    6.10    1.40
  -8  -6  -2    8.40    2.00
  -8  -6   2    7.80    1.60
  -8   6  -2    5.80    2.00
   8   6   2    9.30    1.70
   8  -6   3    6.90    1.50
  -8   6   3    6.10    1.90
  -8  -6  -3    7.20    2.10
   8   6  -3    6.70    1.40
   8   6   3    6.20    1.60
  -8  -6   3    3.80    1.50
  -8   6  -3    4.90    2.10
  -8   6   4   47.80    6.20
  -8  -6  -4   66.19    6.70
   8  -6   4   50.09    5.40
  -8  -6   4   58.69    5.90
  -8   6  -4   43.30    6.50
   8   6   4   52.69    5.50
   8  -6   5   42.50    4.00
  -8  -6  -5   25.60    4.40
  -8   6   5   30.20    4.50
  -8  -6   5   30.10    4.00
  -8   6  -5   35.50    4.90
   8   6   5   31.00    3.80
   8  -6   6   88.09    8.60
  -8  -6  -6   85.69    9.90
  -8  -6   6   76.99    9.10
   8   6   6   90.39    8.50
  -8   6  -6   92.79   10.30
  -8  -6  -7    0.20    1.90
   8  -6   7    3.60    1.80
  -8   6  -7    1.80    2.60
  -8  -6   7    3.50    1.80
  -9  -6   0  458.85   40.30
  -9   6   0  396.26   41.60
   9  -6   0  386.66   37.30
   9   6   0  456.45   37.30
   9   6  -1    3.30    1.30
  -9  -6  -1    3.40    1.50
  -9   6   1    4.90    1.90
   9  -6   1    3.60    1.10
  -9  -6  -1    3.10    1.50
  -9   6  -1    0.80    1.50
   9   6   1    3.10    1.20
  -9  -6   1    3.60    1.20
  -9   6   2   34.90    4.70
  -9  -6  -2   30.40    4.50
   9  -6   2   41.90    4.00
   9   6  -2   44.10    4.10
  -9  -6   2   35.00    4.20
  -9   6  -2   35.80    4.80
   9   6   2   30.00    4.00
  -9  -6  -3   52.29    8.00
   9   6  -3   81.29    7.40
   9  -6   3   85.39    7.40
  -9   6   3   81.19    8.50
  -9  -6   3   72.19    7.80
  -9   6  -3   65.89    8.40
   9   6   3   82.89    7.50
  -9  -6  -4    5.80    2.10
  -9   6   4    6.20    2.10
   9  -6   4    5.10    1.60
   9   6   4    5.30    1.60
  -9  -6   4    1.60    1.40
  -9   6  -4    5.40    2.40
   9  -6   5   20.70    2.80
  -9  -6  -5   20.40    3.70
  -9   6   5   16.90    3.50
  -9  -6   5   19.60    3.00
   9   6   5   18.00    2.80
  -9   6  -5   15.00    3.70
  -9  -6  -6    0.00    1.90
   9  -6   6    1.20    1.40
  -9  -6   6   -1.10    1.20
   9   6   6   -0.50    1.20
  -9   6  -6    3.00    2.60
   9  -6   7    6.20    2.10
  -9   6  -7    5.00    3.10
 -10   6   0    6.20    2.20
  10   6   0   11.00    2.00
 -10  -6   0   11.50    2.20
 -10  -6  -1   44.00    5.30
 -10   6   1   46.90    5.70
 -10  -6  -1   53.39    5.70
  10   6  -1   44.70    4.80
 -10   6  -1   40.40    5.60
  10   6   1   39.70    4.80
 -10  -6   1   43.90    5.00
 -10  -6  -2    4.00    1.80
 -10   6   2    5.90    2.00
  10   6  -2    5.70    1.60
 -10   6  -2    5.00    2.10
 -10  -6   2    2.50    1.30
  10   6   2    4.60    1.50
 -10   6   3   23.30    3.80
  10   6  -3   23.40    3.10
 -10  -6  -3   18.00    3.50
  10   6   3   23.70    3.20
 -10   6  -3   27.50    4.00
 -10  -6   3   20.10    3.00
 -10  -6  -4   40.00    5.50
 -10   6   4   42.00    5.20
  10  -6   4   36.90    4.30
  10   6   4   40.10    4.60
 -10   6  -4   43.60    5.70
 -10  -6   4   34.20    4.60
  10  -6   5    9.50    2.10
 -10  -6  -5    7.40    2.60
 -10   6   5    9.50    2.70
 -10  -6   5   12.80    2.50
 -10   6  -5    6.00    2.70
  10   6   5    6.60    2.00
  10  -6   6    0.60    1.40
 -10  -6  -6   -2.60    1.80
 -10   6  -6   -2.00    2.30
 -10  -6   6    0.80    1.60
 -11  -6   0   20.20    3.10
 -11   6   0   19.90    3.50
  11   6   0   21.20    3.00
 -11  -6   0   22.40    3.60
  11   6  -1   20.50    3.00
 -11  -6  -1   27.00    3.70
 -11   6   1   20.70    3.80
 -11   6  -1   22.20    3.70
  11   6   1   19.10    3.10
 -11  -6   1   25.80    3.30
  11   6  -2   24.60    3.10
 -11  -6  -2   21.80    3.60
 -11   6   2   16.20    3.30
 -11   6  -2   22.70    3.80
 -11  -6   2   19.30    3.00
  11   6   2   17.60    2.90
 -11  -6  -3    3.50    1.90
 -11   6   3    3.80    2.20
  11   6  -3    5.80    1.70
 -11  -6   3    4.40    1.60
  11   6   3    7.40    1.90
 -11   6  -3    2.50    1.90
 -11   6   4   13.40    3.20
 -11  -6  -4   18.50    3.80
  11   6   4   14.00    2.60
 -11  -6   4   10.70    2.40
 -11   6  -4   12.10    3.20
 -11  -6  -5    8.20    2.70
 -11   6   5    6.80    2.50
 -11  -6   5    4.50    1.90
  11   6   5    4.50    1.80
 -11   6  -5    5.30    3.00
 -12  -6   0    8.30    2.30
 -12  -6   0    7.90    2.50
  12   6   0   12.90    2.30
 -12   6   0    7.20    2.50
  12   6  -1   13.00    2.50
 -12   6   1   11.10    3.00
 -12  -6  -1   12.00    2.70
  12   6   1   11.80    2.40
 -12   6  -1   12.60    3.10
 -12  -6   1   10.30    2.40
 -12  -6  -2   22.80    3.50
 -12   6   2   12.90    3.20
  12   6  -2   13.20    2.60
 -12  -6   2   12.90    2.50
 -12   6  -2   13.10    3.50
  12   6   2   13.90    2.70
 -12  -6  -3    8.70    2.70
 -12   6   3    4.30    2.30
 -12  -6   3    7.80    2.10
 -12   6  -3    8.40    2.80
  12   6   3   10.80    2.40
 -12  -6  -4   10.70    3.30
 -12   6   4   11.10    3.40
  12   6   4   19.20    3.10
 -12  -6   4   21.00    3.10
 -12   6  -4   18.40    4.10
  13   6   0   66.29    7.20
 -13   6   0   65.19    8.20
 -13  -6   0   71.49    7.80
 -13  -6   0   67.29    8.20
  13   6  -1    4.10    1.60
 -13  -6  -1    4.90    2.00
 -13   6   1    1.60    2.10
 -13   6  -1    2.90    2.40
 -13  -6   1    1.60    2.10
 -13  -6   1    2.10    1.60
  13   6   1    1.40    1.50
 -13   6   2    2.40    2.10
  13   6  -2    3.20    1.80
 -13  -6  -2    4.10    2.20
 -13   6  -2    0.00    2.30
 -13  -6   2    5.10    1.80
  13   6   2    1.90    1.50
 -13  -6  -3   17.00    3.80
 -13   6   3   13.90    3.70
 -13   6  -3   17.30    4.10
 -13  -6   3   22.50    3.30
 -14  -6   0    0.40    1.70
 -14  -6  -1    6.10    2.40
 -14  -6   1    5.50    2.20
 -14  -6   1    5.90    2.60
   0  -7   0    0.40    0.50
   0   7   0    1.40    0.90
   0  -7   0    0.70    0.50
   0   7   0   -0.20    0.50
   0   7  -1   32.60    3.20
   0   7   1   28.70    3.40
   0  -7   1   30.80    3.30
   0  -7  -1   31.70    3.50
   0   7   1   33.60    3.30
   0   7  -1   35.50    3.70
   0  -7   1   31.60    3.20
   0  -7   2   96.79    8.70
   0   7   2   83.19    8.80
   0   7  -2   89.39    9.30
   0  -7   2   86.79    8.20
   0  -7  -2   93.39    8.90
   0   7   2   96.29    8.30
   0   7  -2   86.99    8.00
   0   7   3  131.49   11.00
   0  -7  -3  105.79   11.80
   0  -7   3  120.89   11.60
   0  -7   3  117.19   10.90
   0   7  -3  120.69   10.60
   0   7  -3  130.59   12.40
   0   7   4   82.19    7.80
   0  -7   4   82.49    7.90
   0   7  -4   85.69    9.00
   0  -7   4   84.59    8.30
   0   7  -5   75.89    9.10
   0  -7   5   78.99    7.80
   0   7   5   94.09    8.00
   0   7   6    7.30    1.60
   0   7  -6    8.50    2.30
   0  -7   6    5.60    1.50
   0   7   6    9.70    1.70
   0   7  -7   12.70    2.90
   0   7   7   12.30    2.20
   0  -7   7   12.00    2.20
   0   7   8    0.90    1.30
   0   7  -8    3.90    2.30
   0  -7   8    1.70    1.50
   0   7  -9   34.50    5.50
   1  -7   0   71.69    7.50
  -1   7   0   84.99    8.00
  -1  -7   0   77.09    7.60
   1   7   0   80.89    7.90
   1  -7   0   79.29    7.10
   1   7   0   75.89    7.10
  -1   7   0   85.39    7.20
  -1  -7   0   71.79    7.10
  -1  -7  -1  483.25   42.20
   1   7  -1  479.45   43.50
   1   7  -1  482.85   39.10
   1  -7   1  406.86   42.00
  -1   7   1  432.66   39.10
  -1   7   1  435.86   43.30
   1  -7  -1  409.76   42.10
  -1  -7   1  452.15   42.10
  -1   7  -1  469.35   39.10
  -1   7  -1  456.75   43.50
   1   7   1  431.96   43.20
   1   7   1  462.75   39.20
  -1  -7   1  451.05   39.40
   1   7  -2  282.47   30.70
   1   7  -2  314.37   27.50
   1  -7   2  301.57   27.80
  -1   7   2  314.97   30.40
  -1  -7  -2  373.16   30.00
   1  -7   2  337.97   29.60
  -1   7   2  264.47   27.60
  -1  -7   2  327.97   27.80
  -1   7  -2  286.67   27.40
  -1  -7   2  335.87   29.70
  -1   7  -2  300.67   30.80
   1  -7  -2  348.97   29.80
   1  -7   3  284.67   26.30
  -1   7   3  257.07   26.90
   1   7  -3  266.17   27.50
   1   7  -3  291.97   24.30
  -1   7   3  282.77   24.60
  -1  -7  -3  298.27   26.70
  -1   7  -3  296.27   24.30
  -1   7  -3  265.97   27.40
  -1  -7   3  275.97   24.70
  -1  -7   3  270.57   26.40
   1  -7  -3  265.07   26.50
   1   7   3  295.37   24.60
   1  -7   4  103.69    9.40
   1   7  -4  101.19   10.70
  -1  -7  -4  126.59   10.50
  -1   7   4   91.19    9.30
  -1  -7   4   98.89    9.30
   1   7   4  107.09    9.40
  -1  -7   4   96.99    9.90
  -1   7  -4   89.79   10.60
   1   7  -5   68.19    8.50
  -1   7   5   82.59    7.50
   1  -7   5   83.29    7.50
  -1   7  -5   83.99    8.70
   1   7   5   78.29    7.40
  -1  -7   5   72.79    7.90
  -1  -7   5   75.99    7.40
   1   7  -6  175.78   17.80
  -1   7   6  183.98   15.70
   1  -7   6  152.58   15.70
   1   7   6  169.48   15.80
  -1  -7   6  162.78   16.90
  -1  -7   6  181.18   15.80
   1   7   6  186.88   15.70
  -1   7  -6  177.48   17.90
   1   7  -7   17.50    3.30
  -1   7   7   15.60    2.40
   1  -7   7   14.20    2.40
  -1   7  -7   15.00    3.30
  -1  -7   7   17.20    2.40
   1   7   7   12.00    2.30
  -1   7   8   60.39    6.30
   1  -7   8   62.49    6.40
   1   7  -8   50.79    7.50
  -1   7  -8   58.79    7.50
  -1  -7   8   59.69    6.30
   1   7   8   69.89    6.50
  -1   7  -9    0.80    2.40
  -1  -7   9    4.10    1.80
  -2   7   0   15.10    1.90
  -2  -7   0   16.00    1.80
   2   7   0   15.00    2.10
   2   7   0   15.10    1.90
   2  -7   0   16.60    1.80
   2  -7   0   14.80    1.80
  -2   7   0   17.00    2.30
  -2  -7   0   16.90    2.00
  -2   7   1  124.99   13.00
  -2   7   1  136.89   14.40
   2   7  -1  147.99   14.50
   2   7  -1  171.68   13.00
   2  -7   1  135.89   13.70
  -2  -7  -1  148.49   14.10
  -2   7  -1  142.09   12.90
  -2  -7   1  138.99   13.90
  -2   7  -1  161.38   14.60
   2  -7  -1  146.39   13.80
  -2  -7   1  146.39   13.00
   2   7   1  160.88   13.10
   2  -7   2   17.80    2.10
  -2  -7  -2   16.50    2.60
   2   7  -2   23.20    2.90
  -2   7   2   22.60    2.40
   2  -7   2   16.30    2.30
  -2   7   2   14.70    2.30
   2   7  -2   20.90    2.20
   2   7   2   22.50    2.40
  -2   7  -2   20.00    2.80
  -2  -7   2   25.30    2.30
  -2   7  -2   22.40    2.20
  -2  -7   2   22.80    2.40
  -2   7   3  440.06   41.90
  -2   7   3  415.56   38.00
   2   7  -3  401.46   42.30
  -2  -7  -3  469.45   41.30
   2   7  -3  429.36   37.70
   2  -7   3  391.46   38.20
  -2  -7   3  426.26   38.20
  -2   7  -3  503.75   42.60
   2   7   3  473.15   38.10
  -2   7  -3  480.95   37.80
  -2  -7   3  369.56   40.80
  -2  -7  -4  215.38   17.90
   2   7  -4  173.08   18.10
  -2   7   4  156.68   16.10
   2  -7   4  177.88   16.30
  -2   7  -4  181.78   18.20
  -2  -7   4  189.08   17.40
  -2  -7   4  173.98   16.20
   2   7   4  184.48   16.20
   2   7  -5   38.80    4.60
   2  -7   5   27.00    3.70
  -2  -7  -5   41.40    4.60
  -2   7   5   40.90    3.90
  -2  -7   5   32.40    4.00
   2   7   5   35.50    3.80
  -2   7  -5   40.10    4.80
  -2  -7   5   30.10    3.70
   2   7  -6  181.98   20.70
   2  -7   6  216.98   18.50
  -2   7   6  226.28   18.40
  -2  -7   6  198.38   19.80
  -2  -7   6  211.38   18.40
  -2   7  -6  218.28   20.90
   2   7   6  177.98   18.40
   2   7   6  201.88   18.30
  -2   7   7    1.00    1.10
   2  -7   7   -1.70    1.00
   2   7  -7    2.90    2.00
  -2  -7   7    1.80    1.20
  -2  -7   7    1.90    1.20
  -2   7  -7    1.90    1.80
   2   7   7    0.80    1.00
   2  -7   8   17.10    3.00
  -2   7   8   21.30    3.00
  -2  -7   8   20.20    3.10
  -2  -7   8   18.10    2.90
   2   7   8   16.50    2.80
  -2   7  -8   23.50    4.20
  -2  -7   9    1.70    1.70
  -2   7  -9    3.40    2.40
   3   7   0  138.49   12.80
   3  -7   0  160.48   12.90
  -3  -7   0  139.09   13.80
  -3   7   0  136.79   14.30
  -3  -7  -1   19.90    2.70
  -3   7   1   16.90    2.60
   3   7  -1   18.70    2.70
   3   7  -1   20.60    2.30
   3  -7   1   19.40    2.30
   3   7   1   24.50    2.50
  -3  -7   1   20.60    2.20
   3  -7  -1   24.70    2.40
  -3  -7   1   20.70    2.40
  -3   7  -1   26.30    3.00
   3   7  -2  104.89   10.50
   3   7  -2   96.89    9.10
   3  -7   2   93.29    9.40
  -3  -7  -2  105.09   10.30
  -3   7   2  103.89   10.30
  -3   7   2  108.19    9.40
  -3  -7   2  110.69    9.20
   3   7   2  102.29    9.40
  -3  -7   2   98.29   10.00
  -3   7  -2   97.39   10.50
   3  -7   3  143.39   13.60
   3   7  -3  162.78   13.30
   3   7  -3  164.08   15.30
  -3  -7  -3  116.39   14.70
  -3   7   3  130.39   14.80
  -3   7   3  182.58   13.70
  -3   7  -3  154.78   15.40
  -3  -7   3  169.38   13.50
  -3  -7   3  139.89   14.50
   3   7   3  143.49   13.50
   3  -7   4   64.49    6.80
   3   7  -4   60.79    7.70
  -3  -7  -4   82.69    7.80
  -3   7   4   73.99    6.80
  -3  -7   4   77.79    7.30
  -3   7  -4   71.89    7.90
   3   7   4   67.09    6.80
  -3  -7   4   70.29    6.70
   3  -7   5  102.19    8.50
  -3   7   5   82.29    8.30
   3   7  -5  103.49    9.90
  -3  -7  -5   78.79    9.40
   3   7   5   99.49    8.40
   3   7   5   84.49    8.30
  -3  -7   5   81.09    8.20
  -3  -7   5   79.49    8.90
  -3   7  -5   89.39    9.70
   3  -7   6   40.60    4.50
  -3   7   6   39.10    4.40
   3   7   6   34.40    4.30
  -3  -7   6   49.10    5.00
  -3   7  -6   44.50    5.50
  -3  -7   6   43.60    4.40
   3   7   6   40.40    4.40
   3  -7   7   15.00    2.40
  -3   7   7   14.50    2.30
   3   7   7   10.00    2.10
  -3  -7   7   14.10    2.40
  -3  -7   7   11.80    2.40
  -3   7  -7   15.40    3.20
   3  -7   8    8.70    2.30
  -3   7   8   16.10    2.60
  -3  -7   8   15.90    2.80
  -3   7  -8   10.60    3.20
   3   7   8    9.80    2.20
   4  -7   0    3.70    0.90
  -4  -7   0    2.80    0.90
  -4   7   0    3.20    1.20
   4   7   0    4.90    1.00
  -4   7   1  211.98   21.30
   4   7  -1  217.58   19.10
  -4  -7  -1  250.57   20.90
  -4  -7   1  191.78   19.10
   4  -7  -1  232.68   19.40
   4   7   1  227.98   19.30
  -4  -7   1  202.48   20.60
  -4   7  -1  212.88   21.50
   4   7  -2  311.67   29.40
  -4   7   2  345.07   32.90
   4  -7   2  337.77   29.90
  -4  -7  -2  355.06   32.20
  -4  -7   2  353.56   29.60
   4   7   2  342.57   29.70
  -4   7  -2  346.97   33.20
  -4  -7   2  312.37   31.80
   4  -7   3   13.20    2.00
  -4   7   3   14.20    2.10
   4   7  -3   12.40    1.70
  -4  -7  -3   13.80    2.40
  -4   7   3   18.00    2.20
  -4  -7   3   12.20    1.70
   4   7   3   15.20    2.10
  -4  -7   3   13.80    2.00
  -4   7  -3   16.10    2.60
   4  -7   4   24.00    3.30
  -4  -7  -4   35.50    4.00
  -4   7   4   28.70    3.30
  -4   7   4   33.20    3.70
  -4  -7   4   32.70    3.60
  -4   7  -4   34.80    4.40
  -4  -7   4   26.90    3.10
   4   7   4   28.20    3.10
   4   7   4   24.90    3.20
   4  -7   5   83.19    8.10
  -4  -7  -5   72.09    9.00
  -4   7   5   78.39    8.00
   4   7   5   85.29    8.00
  -4  -7   5   83.89    8.60
  -4   7  -5  106.69    9.70
   4   7   5   82.59    8.00
  -4   7   6   14.80    2.50
   4  -7   6   14.90    2.50
  -4  -7  -6   15.40    3.30
   4   7   6   15.50    2.40
   4   7   6   19.10    2.40
  -4  -7   6   19.80    2.90
  -4   7  -6   18.70    3.30
  -4   7   7    6.90    1.70
   4  -7   7    4.70    1.60
  -4  -7   7    3.50    1.60
  -4   7  -7    4.60    2.30
   4   7   7    6.10    1.60
  -4   7   8   28.40    3.70
   4  -7   8   26.90    3.70
   4   7   8   28.40    3.60
  -4  -7   8   27.90    4.00
  -4   7  -8   24.70    4.40
  -5   7   0   17.40    2.60
   5   7   0   16.60    2.20
  -5  -7   0   20.60    2.40
   5  -7   0   15.10    2.00
   5  -7   1   49.50    6.00
   5   7  -1   69.89    6.10
  -5   7   1   67.99    6.90
  -5  -7  -1   59.79    6.60
   5   7   1   63.69    6.10
   5  -7  -1   70.29    6.10
  -5  -7   1   69.89    6.50
  -5   7  -1   61.89    7.00
   5  -7   2  333.47   27.90
   5   7  -2  310.47   27.60
  -5   7   2  267.67   30.70
  -5   7  -2  304.77   31.00
   5   7   2  329.57   27.80
  -5  -7   2  343.17   29.90
  -5  -7  -3    2.90    1.40
  -5   7   3    5.20    1.50
   5   7  -3    4.70    1.00
   5  -7   3    4.50    1.20
   5   7   3    2.60    1.10
  -5  -7   3    5.40    1.30
  -5   7  -3    2.00    1.50
   5   7   3    5.50    1.10
  -5   7   4  119.49   12.50
   5  -7   4  130.79   11.40
  -5   7   4  123.29   11.30
  -5  -7  -4  131.79   12.70
   5   7   4  118.49   11.20
  -5   7  -4  118.29   12.90
  -5  -7   4  114.59   12.10
   5   7   4  124.89   11.30
  -5   7   5   86.89    8.90
  -5  -7  -5   99.69   10.20
   5  -7   5   90.79    9.00
  -5  -7   5  100.59    9.60
   5   7   5  100.39    9.00
  -5   7  -5   98.29   10.50
   5   7   5   85.99    8.80
   5  -7   6   16.10    2.60
  -5   7   6   18.50    2.60
  -5  -7  -6   13.70    3.00
   5   7   6   15.40    2.40
  -5   7  -6   20.30    3.40
   5   7   6   14.90    2.30
  -5  -7   6   13.30    2.70
  -5   7   7   38.00    3.90
   5  -7   7   25.40    3.70
  -5  -7   7   33.90    4.20
  -5   7  -7   25.60    4.80
   5   7   7   28.10    3.70
  -5   7   8   -0.10    1.20
   5  -7   8   -0.90    1.40
  -5  -7   8    0.50    1.60
  -5   7  -8   -0.10    2.10
   5   7   8   -0.60    1.30
  -6   7   0    0.20    1.00
   6  -7   0    0.70    0.70
  -6  -7   0    1.50    0.90
   6   7   0    1.40    0.80
  -6   7   1   15.30    2.80
   6  -7   1   18.60    2.30
  -6  -7  -1   20.60    2.70
   6   7  -1   20.10    2.40
   6   7   1   21.30    2.60
  -6  -7   1   19.60    2.50
  -6   7  -1   21.70    3.00
   6  -7  -1   17.40    2.30
  -6   7   2   48.20    5.70
   6   7  -2   65.09    5.10
  -6  -7  -2   43.60    5.60
   6  -7   2   53.89    5.10
   6   7   2   47.00    4.80
  -6  -7   2   50.79    5.40
   6   7   2   54.49    5.20
  -6   7  -2   47.20    5.90
  -6  -7  -3   67.29    7.70
   6  -7   3   63.29    6.80
   6   7  -3   85.79    6.80
  -6   7   3   65.79    7.70
   6   7   3   67.89    6.60
   6   7   3   64.79    6.90
  -6   7  -3   78.49    8.20
  -6  -7   3   75.59    7.40
  -6  -7  -4   56.79    6.40
  -6   7   4   59.79    6.10
   6  -7   4   44.40    5.30
  -6   7  -4   52.49    6.50
  -6  -7   4   53.09    5.70
   6   7   4   55.19    5.20
   6   7   4   49.40    5.40
  -6  -7  -5    1.30    1.50
   6  -7   5    6.10    1.60
  -6   7   5    7.00    1.50
  -6  -7   5    5.80    1.60
   6   7   5    3.20    1.30
  -6   7  -5    4.40    2.10
   6   7   5    4.70    1.30
  -6   7   6   22.80    2.90
   6  -7   6   22.10    3.10
  -6  -7  -6   20.40    3.70
  -6   7  -6   22.30    4.10
   6   7   6   18.30    2.80
  -6  -7   6   21.50    3.20
   6   7   6   24.30    3.00
   6  -7   7    0.20    1.40
  -6   7   7    2.80    1.30
  -6  -7  -7    2.80    1.90
  -6  -7   7    1.60    1.40
   6   7   7   -0.80    1.10
  -6   7  -7    0.50    1.90
  -6   7   8    0.40    1.40
  -6   7  -8    2.40    2.50
   6   7   8    3.40    1.70
   7  -7   0   44.40    4.50
  -7  -7   0   55.19    5.20
  -7   7   0   41.10    5.30
   7   7   0   42.60    4.70
  -7  -7  -1   81.89   10.00
  -7   7   1  107.59   10.60
   7  -7   1  105.59    9.20
   7   7  -1   93.99    9.20
  -7  -7   1  106.99    9.90
   7   7   1  102.09    9.40
  -7   7  -1   97.19   10.60
   7  -7   2   11.70    2.00
  -7  -7  -2   14.80    2.60
   7   7  -2   14.60    2.10
  -7   7   2   18.70    2.60
  -7   7  -2   16.70    2.80
  -7  -7   2   13.20    2.20
   7   7   2   14.40    2.20
   7  -7   3   12.70    2.10
  -7  -7  -3   19.00    2.90
  -7   7   3   15.50    2.70
   7   7  -3   15.60    2.20
   7   7   3   11.90    2.20
  -7  -7   3   15.00    2.40
  -7   7  -3   14.70    2.90
  -7   7   4   60.49    6.60
  -7  -7  -4   52.39    6.70
   7  -7   4   64.49    5.90
   7   7   4   50.29    5.90
  -7  -7   4   61.09    6.30
  -7   7  -4   56.59    7.10
   7  -7   5    3.50    1.40
  -7  -7  -5    4.50    2.00
  -7  -7   5    3.80    1.50
  -7   7  -5    8.10    2.60
   7   7   5    3.10    1.30
   7   7   5    6.70    1.40
  -7  -7  -6   79.59    9.00
   7  -7   6   91.69    7.80
  -7   7  -6   70.89    9.00
  -7  -7   6   78.39    8.20
   7   7   6   68.39    7.50
   7   7   6   69.99    7.40
   7  -7   7    8.50    2.30
  -7  -7  -7   11.90    3.10
  -7   7  -7   11.70    3.40
   7   7   7    9.80    2.10
  -7  -7   7   10.80    2.50
  -7   7  -8   15.90    4.10
  -8  -7   0   14.00    2.30
  -8   7   0   18.30    2.70
   8   7   0   12.10    2.10
   8  -7   0   12.70    2.00
   8   7  -1   25.60    3.10
  -8  -7  -1   28.50    3.60
   8  -7   1   23.90    2.90
  -8   7   1   24.30    3.70
   8   7   1   25.30    3.20
  -8  -7   1   31.50    3.40
  -8   7  -1   24.30    3.70
  -8   7   2   69.59    7.60
   8   7  -2   73.49    6.60
   8  -7   2   62.19    6.50
  -8  -7  -2   69.69    7.40
  -8  -7   2   69.09    7.10
   8   7   2   60.99    6.70
  -8   7  -2   68.09    7.80
   8  -7   3   20.50    2.40
   8   7  -3   11.50    2.10
  -8  -7  -3   11.80    2.70
  -8   7   3   13.40    2.80
  -8   7  -3   15.90    2.90
  -8  -7   3   15.90    2.40
   8   7   3   11.50    2.20
  -8  -7  -4   18.90    3.80
   8  -7   4   25.00    2.90
  -8   7   4   19.10    3.30
  -8   7  -4   19.40    3.60
  -8  -7   4   20.30    2.90
   8   7   4   17.90    2.80
   8  -7   5   67.29    7.00
  -8  -7  -5   76.59    8.30
  -8   7  -5   57.39    8.20
  -8  -7   5   73.29    7.60
   8   7   5   75.59    7.20
   8  -7   6    2.90    1.50
  -8  -7  -6    1.20    2.00
  -8  -7   6   -1.70    1.10
   8   7   6    3.00    1.50
  -8   7  -6    2.90    2.50
  -8  -7  -7    4.40    2.60
   8  -7   7   10.20    2.40
  -8   7  -7    7.70    3.20
   9   7   0   13.20    2.10
  -9  -7   0    9.90    2.20
  -9   7   0    9.60    2.40
   9  -7   0   12.80    2.00
  -9  -7  -1  154.28   14.90
   9   7  -1  144.69   13.40
  -9   7   1  137.99   15.10
  -9  -7  -1  149.29   14.60
  -9  -7   1  139.29   14.30
   9   7   1  150.88   13.50
  -9   7  -1  139.99   15.20
  -9   7   2   85.29   10.00
   9   7  -2   83.49    8.90
  -9  -7  -2  117.29   10.20
  -9   7  -2   87.09   10.30
  -9  -7   2   99.19    9.60
   9   7   2   92.49    9.00
   9   7  -3   64.69    6.20
   9  -7   3   67.19    6.10
  -9   7   3   51.29    7.00
   9   7   3   55.89    6.20
  -9   7  -3   55.19    7.20
  -9  -7   3   64.49    6.60
  -9  -7  -4    4.60    2.00
   9  -7   4    2.10    1.20
  -9   7   4    3.70    2.00
  -9   7  -4    3.90    2.30
  -9  -7   4    3.10    1.50
   9   7   4   -0.30    1.10
   9  -7   5    5.50    1.70
  -9  -7  -5    7.10    2.40
  -9   7   5    8.30    2.50
  -9   7  -5   10.50    3.00
  -9  -7   5    7.60    2.00
   9   7   5    7.40    2.00
  -9  -7  -6    4.50    2.20
   9  -7   6    3.40    1.70
  -9  -7   6    5.40    1.90
  -9   7  -6    5.90    3.00
   9   7   6    7.00    2.00
  -9   7  -7    7.50    3.40
  10   7   0   49.90    5.40
 -10   7   0   44.00    6.10
 -10  -7   0   60.59    6.00
  10   7  -1    0.90    1.10
 -10  -7  -1    1.90    1.40
 -10   7   1    3.00    1.90
 -10  -7   1    0.90    1.20
  10   7   1    0.60    1.20
 -10   7  -1    1.40    1.60
  10   7  -2    8.40    1.80
 -10   7   2    6.90    2.30
 -10  -7  -2    7.00    2.10
 -10   7  -2    5.50    2.30
 -10  -7   2    9.40    1.90
  10   7   2    8.70    1.90
 -10   7   3    5.60    2.20
  10   7  -3    4.60    1.60
  10  -7   3    8.90    1.70
 -10  -7  -3    8.90    2.40
 -10  -7   3    7.50    1.80
  10   7   3    9.10    2.00
 -10   7  -3    9.50    2.60
  10  -7   4    3.80    1.50
 -10   7   4    0.90    1.90
 -10  -7  -4    0.90    1.70
 -10   7  -4    0.70    2.00
 -10  -7   4    2.10    1.50
  10   7   4    2.80    1.40
 -10   7   5   13.20    3.30
  10  -7   5   15.90    2.80
 -10  -7  -5   14.90    3.50
 -10  -7   5   17.90    3.00
  10   7   5   13.50    2.70
 -10   7  -5   18.50    4.00
  10  -7   6    8.60    2.10
 -10   7  -6    4.10    3.10
  10   7   6    6.30    2.00
 -11   7   0    7.10    2.40
  11   7   0    8.80    2.10
 -11  -7   0   10.70    2.40
 -11  -7   0    7.40    2.40
  11   7  -1    3.10    1.40
 -11   7   1    1.70    1.90
 -11  -7  -1   -0.50    1.40
  11   7   1    2.20    1.30
 -11   7  -1    2.60    2.00
 -11  -7   1    2.50    1.40
  11   7  -2   13.90    2.30
 -11  -7  -2   15.80    3.10
 -11   7   2    7.60    2.60
 -11  -7   2   10.80    2.30
  11   7   2    9.80    2.20
 -11   7  -2   11.50    3.00
 -11  -7  -3   12.70    3.10
  11   7  -3   15.20    2.60
 -11   7   3   11.20    3.00
 -11   7  -3   14.80    3.50
  11   7   3   14.70    2.60
 -11  -7   3   11.70    2.50
 -11  -7  -4   20.90    4.00
 -11   7   4   19.30    3.90
  11   7   4   20.70    3.30
 -11  -7   4   20.30    3.20
 -11   7  -4   29.20    4.60
 -11  -7  -5   14.00    3.50
 -11   7   5   21.30    3.90
 -11  -7   5   14.00    3.10
  11   7   5   22.10    3.30
 -11   7  -5   19.40    4.50
  12   7   0   17.40    2.80
 -12  -7   0   13.30    3.20
 -12   7   0   16.40    3.50
 -12  -7   0   17.80    3.10
 -12  -7  -1   46.90    6.00
  12   7  -1   51.39    5.50
 -12   7   1   48.00    6.50
 -12  -7   1   43.70    5.70
  12   7   1   54.09    5.70
 -12  -7  -2   17.50    3.60
  12   7  -2   20.40    3.20
 -12   7   2   22.30    3.90
 -12  -7   2   20.70    3.20
 -12   7  -2   21.80    4.00
  12   7   2   21.90    3.30
 -12  -7  -3   18.30    3.80
 -12   7   3   18.80    3.90
 -12  -7   3   19.70    3.10
 -12   7  -3   19.60    4.20
  12   7   3   21.10    3.30
 -12   7   4    9.40    3.10
 -12  -7  -4   13.80    3.50
 -12  -7   4    9.50    2.50
  12   7   4   11.70    2.70
 -12   7  -4   14.70    3.90
 -13  -7   0   34.30    4.20
  13   7   0   27.30    3.80
 -13   7   0   15.80    4.10
 -13   7   1    1.10    2.00
 -13  -7  -1    3.20    1.80
  13   7  -1   -0.40    1.40
 -13   7  -1    2.10    2.40
 -13  -7   1    0.50    1.50
  13   7   1    2.00    1.50
 -13  -7   1   -1.70    1.80
 -13   7   2    0.50    2.10
  13   7  -2    0.90    1.50
 -13  -7  -2    1.30    1.80
 -13   7  -2    3.00    2.30
 -13  -7   2    0.20    1.40
 -13  -7  -3    2.20    2.20
 -14  -7   1   -0.20    2.10
   0  -8   0   18.70    2.10
   0  -8   0   18.90    2.10
   0   8   0   18.60    2.30
   0   8   0   13.50    2.00
   0  -8   1   15.50    1.80
   0   8  -1   12.10    2.10
   0   8   1   16.80    2.00
   0   8  -1   14.30    1.80
   0  -8   1   14.80    1.70
   0  -8  -1   15.50    2.00
   0   8   1   10.30    1.80
   0  -8   2    0.60    0.60
   0   8   2    0.30    0.70
   0  -8  -2    0.20    0.70
   0   8  -2    0.50    0.50
   0  -8   2   -0.80    0.40
   0   8   2    0.70    0.60
   0   8  -2    0.70    1.00
   0  -8   3    7.60    1.40
   0  -8   3    7.50    1.40
   0   8  -3   10.80    2.10
   0   8  -3    8.70    1.20
   0  -8  -3   11.30    1.90
   0   8   3   10.30    1.70
   0  -8  -4   12.20    2.10
   0   8  -4   13.80    2.40
   0   8   4   12.10    1.90
   0  -8   4   11.60    1.90
   0  -8   4   12.20    1.80
   0   8   5   92.29    8.60
   0  -8   5   87.79    8.60
   0  -8   5   88.59    9.10
   0   8  -5   98.59   10.00
   0  -8   6   12.90    2.10
   0   8  -6   13.30    3.00
   0  -8   6   10.50    2.10
   0   8   6   11.30    2.00
   0   8   7    0.70    1.10
   0  -8   7    0.30    1.10
   0   8  -7    1.90    1.90
   0  -8   7    0.60    1.20
   0   8  -8   71.79    8.60
   0   8   8   60.49    7.10
   0  -8   8   72.69    7.70
   0  -8   8   77.79    7.30
  -1  -8   0  194.68   16.70
  -1  -8   0  203.78   17.80
   1   8   0  170.68   16.60
  -1   8   0  157.38   16.50
   1  -8   0  213.98   17.70
   1  -8   0  198.98   16.70
  -1   8   0  171.28   18.40
   1   8   0  182.48   18.30
  -1  -8  -1   57.99    5.60
   1   8  -1   49.50    5.10
   1   8  -1   51.59    5.80
   1  -8   1   62.99    5.30
  -1   8   1   54.69    5.20
   1  -8   1   56.19    5.20
  -1   8   1   50.29    5.60
   1  -8  -1   56.49    5.50
  -1  -8   1   47.20    5.00
  -1   8  -1   57.89    5.10
   1   8   1   54.89    5.50
  -1   8  -1   51.69    5.90
   1   8   1   50.79    5.20
  -1  -8   1   53.59    5.40
   1   8  -2   40.10    4.70
  -1   8   2   40.70    4.40
   1   8  -2   40.10    4.00
  -1  -8  -2   48.00    4.70
   1  -8   2   35.30    4.10
   1  -8   2   41.00    4.20
  -1   8   2   43.50    4.20
  -1  -8   2   39.60    4.10
   1  -8  -2   42.10    4.40
  -1   8  -2   46.00    4.00
  -1  -8   2   46.80    4.30
  -1   8  -2   37.10    4.80
   1   8   2   43.20    4.20
   1  -8   3   74.89    7.90
   1  -8   3   79.79    8.20
   1   8  -3  102.39    9.20
  -1  -8  -3   84.39    8.70
   1   8  -3   85.69    7.60
  -1   8   3   80.09    7.90
  -1   8  -3   86.49    7.60
  -1  -8   3   87.69    7.90
   1  -8  -3   94.89    8.60
  -1   8  -3   83.69    9.00
  -1  -8   3   90.29    8.40
   1   8   3   70.59    7.90
   1   8  -4  114.69   11.30
  -1  -8  -4  115.79   10.90
   1  -8   4   99.89   10.30
  -1   8   4  107.79    9.80
   1  -8   4  103.19    9.80
  -1  -8   4  111.39    9.80
   1   8   4   94.29    9.70
  -1  -8   4   97.19   10.40
  -1   8  -4  120.19   11.30
   1  -8   5   26.70    2.90
  -1   8   5   15.40    2.60
   1   8  -5   16.40    3.20
  -1   8  -5   26.70    3.50
  -1  -8   5   18.00    2.70
   1   8   5   27.00    2.90
  -1  -8   5   20.30    2.70
  -1   8   6   77.49    7.40
   1  -8   6   76.59    7.40
   1   8  -6   68.39    8.50
  -1  -8   6   75.09    7.90
   1   8   6   84.09    7.50
   1   8   6   67.59    7.30
  -1  -8   6   85.29    7.50
  -1   8  -6   67.79    8.60
   1   8  -7    1.50    1.80
   1  -8   7    1.90    1.30
  -1   8   7    1.50    1.20
  -1  -8   7   -0.60    1.10
   1   8   7    0.00    1.10
  -1  -8   7    0.60    1.10
  -1   8  -7    1.50    1.80
  -1   8   8   -0.70    1.10
   1  -8   8    2.60    1.50
   1   8  -8    0.40    2.20
   1   8   8    2.20    1.30
  -1  -8   8    1.50    1.40
  -1  -8   8    0.70    1.40
  -1   8  -8    0.50    2.00
   2  -8   0 1115.79   98.09
  -2   8   0 1156.08   97.29
  -2  -8   0 1215.48  104.99
  -2   8   0 1013.90  107.89
   2  -8   0 1156.98  104.79
   2   8   0 1090.59   97.29
   2   8   0 1114.69  107.79
  -2  -8   0 1128.69   98.09
  -2   8   1   95.79   10.40
  -2   8   1  117.09    9.50
   2  -8   1  106.29    9.40
   2   8  -1  103.39    9.30
   2   8  -1  103.59   10.50
   2  -8   1  104.79    9.80
  -2  -8  -1  111.09   10.20
  -2   8  -1   88.69    9.30
  -2   8  -1  109.59   10.60
   2  -8  -1   97.39    9.90
  -2  -8   1   97.79   10.00
  -2  -8   1  112.59    9.30
   2   8   1  101.29   10.20
   2   8   1  101.49    9.40
  -2   8   2   27.50    2.60
   2  -8   2   19.90    2.10
   2  -8   2   20.90    2.40
  -2   8   2   25.10    2.50
   2   8  -2   19.00    2.20
  -2  -8  -2   14.30    2.50
   2   8  -2   22.00    2.80
  -2   8  -2   15.30    2.10
   2   8   2   14.80    2.30
  -2  -8   2   18.80    2.20
  -2   8  -2   17.70    2.80
   2  -8  -2   20.80    2.30
  -2  -8   2   19.90    2.40
   2  -8   3  346.27   30.40
   2   8  -3  346.47   33.70
  -2   8   3  377.86   30.30
   2   8  -3  345.37   29.90
   2  -8   3  341.67   32.20
  -2   8  -3  342.17   33.80
  -2   8  -3  340.17   29.90
  -2  -8   3  310.97   32.40
   2   8   3  314.07   30.20
  -2  -8   3  373.06   30.30
   2  -8   4   10.10    1.70
   2   8  -4    5.90    1.90
  -2  -8  -4   11.20    2.20
  -2   8   4   11.20    1.80
   2   8   4    6.30    1.50
  -2  -8   4    6.80    1.50
  -2  -8   4    7.50    1.40
  -2   8  -4    8.40    2.10
   2   8  -5  179.18   16.50
  -2  -8  -5  170.08   16.10
   2  -8   5  168.28   14.60
  -2   8   5  158.88   14.50
  -2  -8   5  162.38   14.50
  -2  -8   5  155.68   15.50
   2   8   5  146.79   14.40
  -2   8  -5  137.29   16.30
   2   8  -6  153.88   15.50
  -2   8   6  130.69   13.40
   2  -8   6  136.19   13.60
   2   8   6  152.28   13.60
  -2  -8   6  155.98   14.60
  -2   8  -6  157.08   15.50
  -2  -8   6  153.18   13.50
   2   8   6  143.69   13.50
  -2   8   7    7.50    1.90
   2  -8   7   10.10    2.10
   2   8  -7   11.50    3.00
  -2  -8   7    7.30    2.00
  -2   8  -7   14.80    3.20
   2   8   7   12.30    2.10
  -2  -8   7    9.70    2.00
   2  -8   8   39.00    5.10
  -2   8   8   48.10    5.30
  -2  -8   8   51.89    5.20
  -2   8  -8   49.40    6.60
  -2  -8   8   55.59    5.70
   2   8   8   36.90    5.00
   3  -8   0   53.89    5.00
  -3   8   0   45.20    5.50
   3   8   0   52.79    5.00
  -3  -8   0   52.19    5.30
   3   8  -1  365.56   30.40
  -3  -8  -1  327.37   29.50
  -3   8   1  285.27   30.20
   3  -8   1  338.37   27.50
   3   8  -1  298.47   27.20
  -3   8   1  324.67   27.30
  -3   8  -1  322.77   30.50
   3   8   1  261.37   27.20
  -3  -8   1  284.57   27.20
  -3  -8   1  307.77   29.30
   3   8  -2  210.48   19.30
  -3  -8  -2  164.98   18.70
   3   8  -2  191.98   17.10
   3  -8   2  206.08   17.40
  -3   8   2  187.98   17.30
   3   8   2  174.18   17.20
  -3  -8   2  197.68   17.20
  -3   8  -2  191.48   19.30
  -3  -8   2  215.68   18.50
  -3   8   3    2.80    1.10
   3  -8   3    5.60    1.20
  -3   8   3    3.50    1.10
  -3  -8  -3    6.30    1.60
   3  -8   3    3.70    0.80
   3   8  -3    3.20    1.40
   3   8  -3    3.00    0.80
  -3  -8   3    5.10    1.00
   3   8   3    3.70    1.20
  -3  -8   3    4.80    1.10
  -3   8  -3    6.10    1.80
   3   8  -4   21.10    3.30
  -3  -8  -4   19.70    3.20
  -3   8   4   21.00    2.80
   3  -8   4   25.40    2.80
   3   8   4   20.30    2.70
  -3  -8   4   25.90    2.60
  -3   8  -4   18.40    3.40
  -3  -8   4   20.80    2.80
  -3   8   5   23.70    3.10
   3  -8   5   25.40    3.10
   3   8  -5   32.30    4.10
  -3  -8  -5   23.70    3.80
  -3   8  -5   28.10    3.90
  -3  -8   5   22.40    3.20
  -3  -8   5   26.10    3.10
   3   8   5   28.80    3.20
   3   8   5   22.40    3.00
   3   8  -6   34.90    4.60
  -3  -8  -6   31.60    4.20
  -3   8   6   26.40    3.40
   3  -8   6   34.40    3.70
   3   8   6   26.30    3.40
  -3  -8   6   27.30    3.70
  -3   8  -6   31.20    4.50
   3   8   6   27.70    3.40
  -3  -8   6   25.70    3.40
  -3   8   7   25.90    3.20
   3  -8   7   23.40    3.20
  -3   8  -7   23.20    3.90
   3   8   7   23.80    3.10
  -3  -8   7   20.20    3.40
   3  -8   8    4.60    1.80
  -3   8   8    3.50    1.60
  -3  -8   8    1.30    1.60
  -3   8  -8    9.00    3.00
   3   8   8    8.20    2.00
   4  -8   0   15.80    2.00
  -4   8   0   17.40    2.40
   4   8   0   14.00    2.00
  -4  -8   0   16.40    2.20
  -4  -8  -1   57.49    5.80
  -4   8   1   46.10    5.90
   4  -8   1   44.60    5.10
   4   8  -1   61.09    5.20
   4  -8  -1   52.59    5.20
  -4  -8   1   62.09    5.00
  -4   8  -1   48.80    6.00
   4   8   1   49.00    5.30
  -4  -8   1   59.59    5.60
   4   8  -2   71.29    6.90
  -4   8   2   71.99    7.80
  -4  -8  -2   78.79    7.80
   4  -8   2   76.79    7.10
  -4  -8   2   80.59    7.60
  -4   8  -2   79.89    8.20
  -4  -8   2   69.19    6.80
   4   8   2   72.09    7.10
  -4   8   3   48.40    4.20
   4   8  -3   34.40    3.70
  -4   8   3   35.90    4.40
  -4  -8  -3   29.80    4.50
   4  -8   3   39.40    4.00
  -4  -8   3   39.10    3.80
  -4   8  -3   38.30    4.80
   4   8   3   44.30    4.10
  -4  -8   3   34.20    4.20
   4  -8   4   21.10    2.80
  -4   8   4   21.00    2.80
  -4  -8  -4   24.80    3.50
   4   8   4   19.40    2.80
  -4   8  -4   24.20    3.60
  -4  -8   4   27.90    2.70
  -4  -8   4   21.40    2.90
   4  -8   5  169.98   17.70
  -4   8   5  204.88   17.70
  -4  -8  -5  195.68   19.50
   4   8   5  205.58   17.70
  -4  -8   5  188.38   18.90
   4   8   5  183.18   17.60
  -4   8  -5  239.88   20.40
   4  -8   6   22.50    3.40
  -4   8   6   31.80    3.50
  -4  -8  -6   29.80    4.30
   4   8   6   23.90    3.30
  -4  -8   6   31.40    3.80
   4   8   6   27.70    3.30
  -4   8  -6   28.70    4.40
   4  -8   7    7.40    1.90
  -4   8   7    6.30    1.70
   4   8   7    6.80    1.80
  -4   8  -7    5.10    2.50
  -4  -8   7    5.70    1.90
  -4   8   8   85.39    9.20
   4  -8   8  111.39    9.60
  -4  -8   8   89.59   10.00
   4   8   8   90.39    9.30
  -4   8  -8   96.19   10.90
  -5  -8   0   12.90    2.00
   5  -8   0   10.90    1.60
  -5   8   0   10.90    2.10
   5   8   0    9.60    1.80
   5  -8   1  152.78   15.70
  -5   8   1  159.08   17.40
  -5  -8  -1  192.68   17.10
   5   8  -1  165.48   15.60
  -5   8  -1  178.88   17.60
   5   8   1  168.18   15.70
   5  -8  -1  205.98   15.80
  -5  -8   1  180.48   16.80
   5  -8   2    8.80    1.80
  -5  -8  -2   14.10    2.40
   5   8  -2   13.90    1.80
  -5   8   2   13.30    2.30
  -5  -8   2   15.00    2.10
  -5   8  -2   12.80    2.50
   5   8   2   14.90    2.10
  -5  -8  -3   47.60    5.60
  -5   8   3   52.89    5.50
   5   8  -3   51.29    4.70
  -5   8  -3   49.60    5.90
   5   8   3   43.40    4.90
  -5  -8   3   46.20    5.20
   5  -8   4   57.69    5.60
  -5  -8  -4   48.60    6.30
  -5   8   4   61.09    5.70
  -5   8  -4   57.59    6.80
   5   8   4   53.09    5.40
  -5  -8   4   54.39    5.90
   5   8   4   53.89    5.60
  -5   8   5   12.40    2.30
   5  -8   5   19.30    2.50
  -5  -8  -5   13.30    3.10
  -5   8  -5   15.20    3.50
   5   8   5   16.10    2.30
   5   8   5   15.30    2.40
  -5  -8   5   21.60    2.70
  -5  -8  -6   49.00    6.00
  -5   8   6   45.70    4.90
   5  -8   6   53.39    5.10
  -5   8  -6   50.89    6.20
  -5  -8   6   49.10    5.40
   5   8   6   35.30    4.80
   5   8   6   41.50    4.80
   5  -8   7   11.80    2.40
  -5   8   7   11.60    2.20
  -5   8  -7    9.60    3.20
  -5  -8   7   10.50    2.40
   5   8   7   11.40    2.20
  -5   8   8    6.30    2.00
  -5   8  -8    4.30    2.70
   5   8   8    6.50    2.00
  -6   8   0    2.10    1.30
   6   8   0    1.50    0.90
  -6  -8   0    2.30    1.10
   6  -8   0    0.50    0.70
  -6  -8  -1  237.38   21.50
   6  -8   1  252.37   19.90
   6   8  -1  209.68   19.70
  -6   8   1  224.38   22.10
  -6  -8   1  204.28   21.20
   6   8   1  219.58   19.80
   6  -8  -1  206.48   19.80
  -6   8  -1  224.38   22.20
   6   8  -2    6.00    1.30
  -6   8   2    6.40    1.90
   6  -8   2    7.20    1.40
  -6  -8  -2    4.00    1.50
   6   8   2    4.40    1.30
  -6  -8   2    5.30    1.40
  -6   8  -2    6.80    2.00
   6   8  -3  123.69   11.80
  -6   8   3  117.89   13.30
   6  -8   3  111.29   12.00
  -6  -8  -3  154.28   13.60
   6   8   3  139.49   12.20
  -6   8  -3  149.88   14.00
  -6  -8   3  140.49   13.00
   6   8   3  130.69   11.90
  -6   8   4   13.60    2.60
  -6  -8  -4   18.60    3.10
   6  -8   4   13.40    2.30
   6   8   4   17.20    2.50
   6   8   4   14.10    2.10
  -6   8  -4   15.90    3.00
  -6  -8   4   16.50    2.50
   6  -8   5   42.80    4.40
  -6  -8  -5   42.20    5.30
  -6   8   5   38.50    4.30
   6   8   5   38.90    4.20
   6   8   5   38.40    4.40
  -6  -8   5   35.00    4.60
  -6   8  -5   41.30    5.50
  -6  -8  -6   47.80    5.70
  -6   8   6   39.90    4.50
   6  -8   6   38.40    4.50
   6   8   6   40.70    4.60
   6   8   6   38.90    4.40
  -6  -8   6   38.70    4.90
  -6  -8  -7    0.10    1.60
   6  -8   7    1.90    1.50
  -6   8   7    3.90    1.50
  -6   8  -7    3.20    2.40
  -6  -8   7    0.30    1.40
   6   8   7    3.90    1.50
  -6   8   8    7.90    2.10
  -6   8  -8    7.20    3.30
   7   8   0  345.37   30.20
  -7   8   0  375.16   33.90
  -7  -8   0  333.57   32.60
   7  -8   0  322.57   30.30
  -7   8   1   18.40    3.10
   7  -8   1   21.00    2.50
   7   8  -1   26.90    2.80
  -7  -8  -1   24.90    3.10
  -7   8  -1   19.20    3.30
  -7  -8   1   16.60    2.70
   7   8   1   22.50    2.80
  -7   8   2   26.20    4.00
   7  -8   2   40.70    3.60
  -7  -8  -2   30.20    4.00
   7   8  -2   28.30    3.40
  -7  -8   2   33.00    3.70
  -7   8  -2   23.50    4.00
   7   8   2   29.20    3.60
   7  -8   3   78.89    7.70
  -7   8   3   82.49    8.60
   7   8  -3   77.19    7.50
  -7   8  -3   76.09    9.00
  -7  -8   3   75.99    8.20
   7   8   3   84.39    7.80
  -7   8   4   54.99    5.70
  -7  -8  -4   43.70    5.80
   7  -8   4   42.40    4.80
  -7  -8   4   48.50    5.20
  -7   8  -4   50.39    6.00
   7   8   4   37.50    4.80
  -7   8   5   18.70    2.80
  -7  -8  -5   28.60    3.90
   7  -8   5   21.20    2.90
  -7  -8   5   17.10    2.90
  -7   8  -5   19.90    3.80
   7   8   5   20.90    3.00
  -7   8   6    7.20    1.80
  -7  -8  -6   13.50    3.20
   7  -8   6    4.80    1.70
   7   8   6   11.00    2.20
   7   8   6    9.40    1.80
  -7  -8   6    8.20    2.10
  -7   8  -6   13.20    3.40
   7  -8   7    7.10    2.10
  -7  -8  -7    5.90    2.60
   7   8   7   10.60    2.10
  -7   8  -7   11.10    3.40
  -7  -8   7    9.90    2.40
   8   8   0   55.39    5.50
  -8  -8   0   55.79    5.90
  -8   8   0   47.30    6.20
   8  -8   0   52.39    5.30
   8  -8   1   30.90    3.30
  -8  -8  -1   27.10    3.80
  -8   8   1   31.00    4.10
   8   8  -1   30.80    3.50
  -8  -8   1   27.00    3.60
  -8   8  -1   27.30    4.10
   8   8   1   29.40    3.50
  -8  -8  -2   68.39    7.40
   8   8  -2   68.39    6.50
  -8   8   2   70.39    7.60
  -8  -8   2   63.09    7.00
  -8   8  -2   61.59    7.60
   8   8   2   66.59    6.70
   8  -8   3   56.29    5.30
  -8   8   3   46.60    6.00
   8   8  -3   58.49    5.40
  -8  -8  -3   50.39    6.20
  -8   8  -3   48.90    6.40
  -8  -8   3   51.39    5.70
   8   8   3   46.80    5.40
  -8   8   4   39.70    4.90
   8  -8   4   31.90    4.10
  -8  -8  -4   44.20    5.30
   8   8   4   37.00    4.30
  -8   8  -4   41.10    5.40
  -8  -8   4   34.00    4.40
  -8  -8  -5   10.90    2.90
   8  -8   5   14.40    2.50
   8   8   5   11.60    2.30
  -8  -8   5   14.00    2.50
  -8   8  -5   10.70    3.20
  -8  -8  -6    7.10    2.80
   8  -8   6   12.70    2.40
  -8   8   6   10.30    2.20
   8   8   6   10.40    2.20
  -8  -8   6    8.80    2.20
  -8   8  -6   20.10    4.10
  -8   8  -7    8.20    3.40
   9  -8   0   -0.50    0.70
   9   8   0    0.30    1.00
  -9   8   0    1.20    1.60
  -9  -8   0   -0.30    1.00
   9   8  -1    4.50    1.40
  -9  -8  -1    3.70    1.60
  -9   8   1    3.20    1.70
   9  -8   1    3.00    1.10
  -9   8  -1    5.00    2.00
  -9  -8   1    3.60    1.40
   9   8   1    3.90    1.40
  -9  -8  -2   38.30    5.20
   9  -8   2   47.80    4.60
  -9   8   2   39.40    5.40
   9   8  -2   46.70    4.70
  -9  -8   2   37.20    4.80
   9   8   2   47.70    4.90
  -9   8  -2   44.60    5.60
  -9   8   3    1.30    1.50
   9  -8   3   -0.30    1.00
  -9  -8  -3    0.50    1.40
  -9  -8   3    1.00    1.10
   9   8   3    0.90    1.10
  -9   8  -3    1.60    1.80
  -9   8   4   42.10    5.10
  -9  -8  -4   36.40    5.30
   9  -8   4   39.30    4.40
  -9   8  -4   39.20    5.50
   9   8   4   32.50    4.40
  -9  -8   4   36.50    4.60
  -9  -8  -5   45.50    6.00
   9  -8   5   42.80    4.90
  -9   8  -5   45.50    6.30
  -9  -8   5   41.80    5.20
   9   8   5   43.30    5.00
   9  -8   6    2.20    1.60
  -9  -8  -6    2.70    2.20
  -9   8  -6    3.10    2.60
  -9  -8   6    3.70    1.90
   9   8   6    0.70    1.40
 -10   8   0   37.40    5.40
 -10  -8   0   52.79    5.30
  10   8   0   37.90    4.70
 -10  -8  -1    2.00    1.50
  10   8  -1    1.70    1.20
 -10   8   1    4.20    2.00
 -10   8  -1    2.60    1.90
 -10  -8   1    3.70    1.50
  10   8   1    0.20    1.10
  10   8  -2   -1.50    0.90
 -10  -8  -2    0.20    1.40
  10  -8   2    1.60    1.00
 -10   8   2    0.30    1.50
 -10   8  -2    2.10    1.90
 -10  -8   2    2.60    1.30
  10   8   2   -0.20    1.00
  10  -8   3    1.80    1.20
 -10  -8  -3    0.10    1.40
 -10   8   3    1.10    1.60
  10   8   3    0.40    1.20
 -10  -8   3    0.70    1.20
 -10   8  -3    1.70    1.80
  10  -8   4   27.40    3.30
 -10   8   4   21.10    3.90
 -10  -8  -4   31.20    4.40
 -10  -8   4   23.60    3.40
  10   8   4   24.50    3.50
 -10   8  -4   22.80    4.80
  10  -8   5    5.10    1.80
 -10  -8  -5    6.10    2.60
 -10  -8   5    6.80    2.00
 -10   8  -5    6.60    2.80
  10   8   5    6.00    2.00
  10  -8   6   13.40    2.70
  10   8   6   14.90    2.80
 -11  -8   0    1.40    1.40
  11   8   0    1.20    1.30
 -11   8   0    0.30    1.50
 -11  -8  -1   31.00    4.60
  11   8  -1   36.50    4.30
 -11   8   1   32.70    4.90
  11   8   1   35.70    4.30
 -11  -8   1   38.40    4.50
 -11   8  -1   33.20    4.90
  11   8  -2   12.90    2.40
 -11   8   2   10.20    2.90
 -11  -8  -2   15.30    3.00
 -11   8  -2   11.90    3.10
 -11  -8   2    9.50    2.20
  11   8   2    9.60    2.30
 -11  -8  -3   19.00    3.80
 -11   8   3   22.50    3.90
  11   8   3   20.70    3.20
 -11  -8   3   17.80    3.00
 -11   8  -3   19.60    3.80
 -11  -8  -4   26.10    4.60
 -11   8   4   25.40    4.30
 -11  -8   4   28.50    3.80
  11   8   4   24.30    3.70
 -11   8  -4   25.50    4.90
  11   8   5   11.40    2.60
 -12  -8   0   78.69    8.80
  12   8   0   81.29    8.30
 -12  -8  -1   18.20    3.40
 -12   8   1   20.70    3.70
  12   8  -1   22.90    3.20
 -12   8  -1   21.70    3.90
  12   8   1   20.30    3.20
 -12  -8   1   21.10    3.40
 -12  -8  -2    2.80    2.10
  12   8  -2    2.40    1.60
 -12   8   2    2.10    2.10
  12   8   2    1.80    1.50
 -12   8  -2    1.00    2.10
 -12  -8   2    0.70    1.50
 -12  -8  -3   15.10    3.50
 -12   8   3   16.80    3.70
  12   8   3   14.70    2.80
 -12  -8   3   14.00    2.80
 -12   8  -3   13.50    3.60
 -12   8   4    7.20    2.80
  13   8   0    1.10    1.50
 -13   8   0    0.50    2.00
 -13  -8   0    1.20    1.60
  13   8  -1    2.40    1.70
 -13  -8  -1    4.50    2.10
 -13   8   1    3.40    2.30
 -13  -8   1    3.90    1.90
 -13  -8   1    5.80    2.50
 -13  -8  -2   29.50    4.20
  13   8  -2   14.10    3.00
   0  -9   0    0.50    0.60
   0  -9   0    0.10    0.50
   0   9   0   -0.40    0.70
   0   9   0    0.00    0.60
   0  -9   1    0.50    0.50
   0  -9   1    0.10    0.50
   0   9   1    0.10    0.60
   0  -9  -1    1.40    0.80
   0   9  -1   -0.50    0.70
   0   9  -1   -0.10    0.50
   0   9   1    1.00    0.80
   0   9  -2    7.80    1.70
   0   9  -2    6.50    1.10
   0  -9  -2    6.30    1.40
   0   9   2    6.80    1.30
   0  -9   2    6.60    1.20
   0  -9   2    7.10    1.20
   0  -9   3   26.80    3.20
   0  -9  -3   27.70    3.50
   0   9   3   26.70    3.30
   0  -9   3   33.60    3.30
   0   9  -3   32.60    3.90
   0  -9   4    2.70    1.00
   0  -9   4   -0.70    0.70
   0  -9  -4    1.20    1.10
   0   9   4   -0.10    0.80
   0   9  -4   -0.60    1.00
   0  -9   5    2.80    1.10
   0   9   5    1.20    1.00
   0  -9   5    1.70    1.00
   0   9  -5    0.50    1.40
   0  -9   6   69.39    7.10
   0   9  -6   58.59    7.90
   0  -9   6   67.79    6.80
   0   9   6   70.69    6.70
   0   9  -7   -0.90    1.80
   0   9   7    2.20    1.30
   0  -9   7    3.60    1.40
   0  -9   7    3.30    1.50
   0  -9   8    8.40    2.20
   0  -9   8   13.50    2.60
   0   9   8    8.50    2.20
   0   9  -8   18.20    3.60
  -1   9   0    4.70    1.10
   1   9   0    4.90    1.10
  -1  -9   0    5.50    1.10
   1  -9   0    5.80    1.10
  -1   9   0    5.70    1.40
  -1  -9   0    7.30    1.20
   1  -9   0    6.10    1.10
   1   9   0    7.30    1.30
  -1  -9  -1   23.80    2.60
   1  -9   1   18.70    2.20
   1   9  -1   17.20    2.30
  -1   9   1   17.40    2.50
   1  -9   1   24.40    2.40
   1   9  -1   17.00    2.60
   1   9   1   29.60    2.60
  -1  -9   1   18.30    2.20
   1  -9  -1   18.30    2.40
  -1   9  -1   26.50    2.90
  -1   9  -1   21.50    2.40
   1   9   1   21.60    2.50
  -1  -9   1   17.60    2.30
   1   9  -2  100.09   10.00
  -1   9   2  109.09   11.10
   1   9  -2  113.79   11.40
   1  -9   2  111.29   10.20
   1  -9   2  106.49   10.70
  -1   9   2   96.79   10.20
  -1  -9  -2  123.09   11.10
  -1  -9   2  113.99   10.80
   1   9   2  109.19   10.20
  -1  -9   2  112.29   10.10
  -1   9  -2  132.09   10.10
   1  -9  -2  101.99   10.90
  -1   9  -2  126.59   11.60
   1   9  -3  103.19    9.70
   1  -9   3   84.69    8.40
   1  -9   3   83.49    8.70
  -1   9   3   88.89    8.50
  -1  -9  -3   81.69    9.20
   1  -9  -3   91.49    9.10
   1   9   3  102.39    8.60
  -1   9  -3   87.99    9.60
  -1  -9   3   86.59    8.40
  -1   9  -3   94.29    8.10
  -1  -9   3   92.59    8.90
  -1  -9  -4    0.30    1.00
   1  -9   4    0.40    0.70
  -1   9   4    0.40    0.90
   1   9  -4    0.50    1.30
   1  -9   4    1.80    1.00
   1   9   4    1.20    1.00
  -1  -9   4    0.90    0.90
  -1   9  -4    0.10    1.40
  -1  -9   4    1.10    0.80
  -1   9   5  200.48   19.50
   1  -9   5  210.88   20.80
   1   9  -5  246.98   22.20
   1  -9   5  208.08   19.60
  -1  -9  -5  243.08   21.40
  -1  -9   5  213.08   20.90
  -1  -9   5  212.78   19.50
  -1   9  -5  236.98   22.10
   1   9   5  204.98   19.50
   1   9  -6    1.80    1.60
  -1   9   6    1.60    1.20
   1  -9   6    3.80    1.30
   1  -9   6    2.70    1.30
  -1  -9   6    0.40    1.10
   1   9   6    1.60    1.20
  -1   9  -6    1.20    1.70
  -1  -9   6    0.20    1.10
   1  -9   7    0.90    1.20
  -1   9   7    0.00    1.10
   1  -9   7    0.60    1.20
   1   9  -7    0.00    1.60
  -1  -9   7    2.30    1.40
   1   9   7    0.30    1.20
  -1   9  -7    0.40    1.90
  -1  -9   7    1.60    1.40
   1  -9   8   16.90    3.00
  -1   9   8   14.70    2.70
   1   9  -8   16.60    3.90
  -1  -9   8   17.90    3.00
   1   9   8   13.50    2.60
  -1   9  -8   18.70    3.90
  -1  -9   8   15.00    3.00
   2  -9   0   65.99    5.70
   2  -9   0   58.39    5.70
  -2   9   0   53.39    6.30
  -2  -9   0   54.09    5.50
  -2  -9   0   57.99    6.00
  -2   9   0   62.39    5.70
   2   9   0   59.49    6.10
   2   9   0   58.79    5.60
  -2  -9  -1  709.03   65.19
   2  -9   1  758.02   64.79
  -2   9   1  684.23   60.39
   2   9  -1  748.43   66.99
  -2   9   1  616.44   66.89
   2   9  -1  664.83   60.29
  -2   9  -1  758.52   60.39
   2  -9  -1  699.03   64.89
   2   9   1  709.43   66.69
  -2  -9   1  655.43   64.99
  -2  -9   1  635.94   60.69
  -2   9  -1  698.73   67.09
  -2  -9  -2   37.60    5.10
   2   9  -2   42.30    4.50
  -2   9   2   49.60    5.10
   2  -9   2   41.10    4.60
   2  -9   2   48.00    4.70
  -2   9   2   44.90    4.80
   2   9  -2   46.10    5.40
  -2  -9   2   46.10    4.60
  -2   9  -2   53.29    4.60
  -2  -9   2   52.19    5.00
   2   9   2   54.79    4.90
   2  -9  -2   50.39    4.90
  -2   9  -2   51.89    5.60
  -2  -9  -3   36.00    4.10
   2  -9   3   28.10    3.40
  -2   9   3   32.90    3.60
   2  -9   3   26.70    3.40
   2   9  -3   34.90    4.20
   2   9   3   33.40    3.60
  -2   9  -3   29.80    4.10
  -2  -9   3   35.50    3.60
  -2   9  -3   32.30    3.20
  -2  -9   3   35.80    3.50
   2  -9   4  250.37   23.50
  -2   9   4  267.37   23.50
   2   9  -4  282.27   26.40
   2  -9   4  254.97   25.00
  -2  -9  -4  278.07   25.70
  -2  -9   4  262.17   25.10
  -2   9  -4  264.17   26.30
  -2  -9   4  277.77   23.50
   2   9   4  245.38   23.40
   2  -9   5   11.40    1.90
  -2  -9  -5    6.80    2.10
   2  -9   5    9.80    1.70
   2   9  -5    8.90    2.40
  -2   9   5   13.20    2.10
   2   9   5    7.70    1.80
  -2  -9   5   12.60    1.90
  -2  -9   5   11.80    2.00
  -2   9  -5    9.40    2.50
  -2   9   6   80.29    7.40
   2  -9   6   73.89    7.40
   2   9  -6   71.79    8.70
   2   9   6   79.09    7.40
  -2   9  -6   69.59    8.50
  -2  -9   6   79.89    7.40
  -2  -9   6   71.59    7.80
   2   9   6   68.59    7.30
  -2   9   7    3.00    1.40
   2  -9   7    1.70    1.40
   2   9  -7    2.90    2.20
   2   9   7    3.00    1.40
  -2  -9   7    1.80    1.40
  -2   9  -7    0.80    2.00
  -2  -9   7    1.70    1.40
  -2   9   8   34.50    4.40
   2   9  -8   31.30    5.30
   2  -9   8   38.30    4.50
  -2   9  -8   31.30    5.50
   2   9   8   34.20    4.30
  -2  -9   8   37.50    4.40
  -2  -9   8   33.30    4.50
  -3   9   0   10.50    1.60
   3   9   0    9.40    1.60
   3  -9   0    8.30    1.50
  -3  -9   0   10.20    1.60
  -3   9   0    9.90    1.90
  -3   9   1   60.49    6.50
  -3  -9  -1   68.39    7.10
   3   9  -1   71.29    7.30
   3   9  -1   72.49    6.50
   3  -9   1   78.99    6.50
  -3   9   1   52.19    7.10
   3   9   1   69.39    6.60
  -3  -9   1   63.49    6.80
  -3   9  -1   79.29    7.60
  -3  -9   1   69.89    6.40
  -3   9  -1   73.19    6.50
   3   9  -2  100.09    8.70
  -3  -9  -2   90.79    9.70
  -3   9   2   79.49    8.80
   3   9  -2  111.79   10.10
   3  -9   2   94.99    8.90
  -3  -9   2   91.49    9.40
  -3   9  -2   96.59    8.70
  -3   9  -2  106.09   10.20
  -3  -9   2   94.39    8.70
   3   9   2   95.99    8.90
   3   9  -3   13.20    2.40
  -3  -9  -3   11.40    2.40
   3  -9   3   15.20    2.00
  -3   9   3   10.40    1.90
  -3   9  -3   12.40    2.40
  -3  -9   3    8.20    1.80
   3   9   3   15.60    2.10
  -3   9  -3   13.60    1.70
  -3  -9   3   12.10    1.80
  -3   9   4   12.20    2.00
   3  -9   4    8.40    1.80
  -3  -9  -4   11.20    2.50
   3   9  -4   14.70    2.60
  -3  -9   4   14.50    1.90
  -3  -9   4   11.00    1.90
  -3   9  -4   11.50    2.70
   3   9   4   10.00    2.00
   3  -9   5   71.99    6.00
   3   9  -5   59.89    7.10
  -3  -9  -5   56.29    6.80
  -3   9   5   62.19    6.00
   3   9   5   55.19    5.80
  -3  -9   5   58.99    5.70
  -3  -9   5   52.39    6.20
  -3   9  -5   48.10    6.80
  -3  -9  -6   50.29    5.40
   3  -9   6   32.40    4.30
  -3   9   6   34.70    4.30
   3   9  -6   49.50    5.60
  -3  -9   6   39.00    4.30
   3   9   6   36.70    4.30
   3   9   6   45.90    4.50
  -3   9  -6   33.00    5.30
  -3  -9   6   38.20    4.60
   3  -9   7    6.80    1.90
   3   9   7    7.30    1.80
  -3  -9   7    7.00    2.00
  -3   9  -7    8.00    2.70
  -3   9   8   18.20    3.10
   3  -9   8   21.60    3.20
  -3  -9   8   15.00    3.20
   3   9   8   21.70    3.20
  -3   9  -8   20.50    4.40
  -4   9   0    7.50    1.70
   4  -9   0    6.00    1.30
  -4  -9   0    6.50    1.40
   4   9   0    6.80    1.40
  -4  -9  -1  105.99   11.80
   4   9  -1  126.09   10.90
   4  -9   1   97.39   10.90
  -4   9   1  140.09   12.40
  -4  -9   1  117.69   11.70
  -4  -9   1  133.99   10.80
  -4   9  -1  131.29   12.50
   4  -9  -1  123.29   11.00
   4   9   1  112.09   11.00
   4  -9   2   41.80    4.90
   4   9  -2   44.80    4.80
  -4   9   2   48.90    5.60
  -4  -9  -2   56.19    5.70
  -4   9   2   48.60    5.10
   4   9   2   51.89    5.10
  -4  -9   2   49.50    5.30
  -4   9  -2   57.49    6.00
  -4  -9   2   54.59    4.80
  -4  -9  -3   25.70    3.40
  -4   9   3   24.60    3.20
  -4   9   3   25.60    3.00
   4  -9   3   23.80    2.90
  -4  -9   3   24.00    2.60
  -4  -9   3   19.20    2.90
   4   9   3   22.80    2.90
  -4   9  -3   23.80    3.60
  -4  -9  -4   12.70    2.70
  -4   9   4   16.80    2.40
   4  -9   4   17.50    2.30
   4   9   4   14.40    2.30
  -4   9  -4   13.00    3.00
  -4  -9   4   13.40    2.20
  -4  -9  -5   78.69    9.10
   4  -9   5   68.19    7.90
  -4   9   5   96.79    8.20
  -4   9  -5   83.59    9.50
  -4  -9   5   92.89    8.60
   4   9   5   79.69    8.00
   4   9   5   82.79    7.90
   4  -9   6   38.30    4.60
  -4  -9  -6   41.50    5.60
  -4   9   6   39.80    4.70
  -4   9  -6   51.49    6.10
   4   9   6   42.80    4.70
  -4  -9   6   42.70    5.10
   4   9   6   49.10    4.80
   4  -9   7   16.40    2.90
   4   9   7   16.70    2.70
  -4   9  -7   18.90    4.00
  -4  -9   7   20.10    3.10
  -4   9   8   51.89    5.40
  -4   9  -8   38.00    6.20
   5  -9   0  296.17   27.90
  -5   9   0  315.07   31.00
  -5  -9   0  347.07   30.00
   5   9   0  304.67   27.80
   5  -9   1   58.59    5.00
   5   9  -1   46.10    4.90
  -5  -9  -1   51.19    5.50
  -5   9   1   49.10    5.60
  -5  -9   1   46.30    5.20
  -5   9  -1   41.90    5.60
   5  -9  -1   44.80    4.90
   5   9   1   58.29    5.10
   5   9  -2   19.90    2.40
   5  -9   2   22.40    2.50
  -5  -9  -2   20.10    2.90
  -5   9   2   16.50    2.70
  -5   9  -2   18.50    3.20
  -5  -9   2   15.90    2.40
   5   9   2   17.30    2.50
   5  -9   3  108.49    9.30
  -5   9   3   90.99    9.20
  -5   9   3   96.69   10.20
  -5  -9  -3  107.89   10.30
   5   9   3   98.49    9.20
  -5   9  -3   82.69   10.40
  -5  -9   3   94.89    9.70
   5  -9   4   38.90    4.30
  -5   9   4   49.70    4.50
  -5  -9  -4   39.10    5.10
   5   9   4   34.80    4.20
  -5  -9   4   34.70    4.40
  -5   9  -4   40.60    5.30
  -5   9   5   45.40    5.00
  -5  -9  -5   39.50    5.70
   5  -9   5   41.60    4.90
   5   9   5   47.90    5.00
  -5  -9   5   43.40    5.20
  -5   9  -5   53.99    6.30
   5   9   5   53.49    4.90
  -5   9   6   10.90    2.10
  -5  -9  -6   16.20    3.20
   5  -9   6    9.70    2.00
  -5   9  -6   12.20    3.10
   5   9   6    8.00    2.00
   5   9   6   10.40    2.00
  -5  -9   6   12.40    2.40
   5  -9   7    1.90    1.50
   5   9   7    0.00    1.20
  -5  -9   7   -0.20    1.30
  -5   9  -7    1.80    2.30
  -6   9   0  504.95   51.69
   6   9   0  521.75   46.50
   6  -9   0  592.04   46.80
  -6  -9   0  504.75   50.09
  -6  -9  -1    6.60    1.70
  -6   9   1    7.40    1.90
   6  -9   1    6.30    1.30
   6   9  -1    4.90    1.30
   6   9   1    5.10    1.40
  -6   9  -1    4.30    1.70
  -6  -9   1    6.10    1.50
   6  -9   2   21.90    2.60
  -6   9   2   16.30    2.80
   6   9  -2   18.50    2.40
  -6  -9  -2   22.70    3.10
  -6  -9   2   18.30    2.60
  -6   9  -2   20.10    3.20
   6   9   2   16.10    2.60
  -6   9   3   86.99    9.10
   6  -9   3   71.69    8.00
  -6  -9  -3   81.59    9.00
   6   9   3   82.39    8.20
  -6   9  -3   92.79    9.50
  -6  -9   3   91.59    8.70
  -6   9   4   48.70    5.60
  -6  -9  -4   62.69    6.70
   6  -9   4   62.09    5.80
  -6  -9   4   53.49    6.10
   6   9   4   54.39    5.50
  -6   9  -4   54.79    6.90
   6   9   4   52.99    5.70
   6  -9   5    3.30    1.50
  -6  -9  -5    3.60    1.80
  -6   9   5    3.90    1.40
   6   9   5    4.00    1.30
   6   9   5    4.90    1.60
  -6  -9   5    3.90    1.50
  -6   9  -5    5.90    2.40
   6  -9   6   23.20    3.60
  -6   9   6   28.90    3.70
  -6  -9  -6   27.70    4.60
   6   9   6   30.90    3.60
  -6   9  -6   43.60    5.50
   6   9   6   31.10    3.80
  -6  -9   6   28.10    3.90
   6  -9   7    4.10    1.70
  -6  -9  -7    4.60    2.30
   6   9   7    6.10    1.90
  -6  -9   7    9.00    2.20
  -6   9  -7    6.80    2.90
   7  -9   0  105.99    8.90
  -7  -9   0   93.39    9.60
  -7   9   0   73.19   10.00
   7   9   0  102.09    9.00
   7  -9   1   68.89    7.00
  -7   9   1   77.99    8.10
   7   9  -1   73.69    7.10
  -7  -9  -1   81.09    7.90
   7   9   1   77.69    7.30
  -7  -9   1   68.09    7.60
  -7   9  -1   69.09    8.20
   7  -9   2   25.10    2.70
  -7  -9  -2   18.60    3.10
   7   9  -2   18.10    2.60
  -7   9   2   19.80    3.20
  -7   9  -2   19.90    3.30
  -7  -9   2   16.50    2.70
   7   9   2   22.40    2.90
  -7  -9  -3   43.60    6.00
  -7   9   3   56.49    6.20
   7  -9   3   49.70    5.30
   7   9   3   56.49    5.60
  -7  -9   3   52.09    5.70
  -7   9  -3   53.09    6.50
  -7  -9  -4   24.00    3.80
   7  -9   4   24.30    3.10
   7   9   4   22.40    3.20
  -7   9  -4   23.70    3.90
  -7  -9   4   21.60    3.20
  -7   9   5   80.09    8.20
   7  -9   5   81.09    8.30
  -7  -9   5   76.69    8.80
   7   9   5   95.59    8.50
  -7   9  -5   93.89   10.00
  -7  -9  -6   13.50    3.30
   7  -9   6   12.20    2.40
  -7   9   6   14.00    2.50
  -7  -9   6    9.90    2.40
   7   9   6   16.80    2.70
  -7   9  -6   14.30    3.60
  -7   9  -7    5.90    3.20
  -8  -9   0   12.40    2.40
   8  -9   0   19.70    2.30
  -8   9   0   15.10    2.90
   8   9   0   11.80    2.30
   8   9  -1   41.70    4.20
   8  -9   1   28.90    3.80
  -8  -9  -1   35.60    4.50
  -8   9   1   43.10    4.80
  -8   9  -1   37.00    4.90
  -8  -9   1   36.30    4.30
   8   9   1   35.80    4.20
   8   9  -2    8.30    1.60
   8  -9   2    4.60    1.30
  -8  -9  -2    3.40    1.60
  -8   9   2    6.40    2.00
  -8   9  -2    2.70    1.90
   8   9   2    4.70    1.50
  -8  -9   2    4.70    1.50
  -8  -9  -3   32.10    4.50
  -8   9   3   32.40    4.60
   8  -9   3   37.80    3.80
  -8  -9   3   29.50    3.90
   8   9   3   31.40    4.00
  -8   9  -3   36.80    5.00
  -8  -9  -4   12.60    3.10
   8  -9   4   16.20    2.60
  -8   9  -4   18.40    3.50
   8   9   4   19.40    2.80
  -8  -9   4   15.90    2.70
  -8  -9  -5    8.80    2.70
   8  -9   5   11.50    2.10
  -8   9   5    6.60    1.90
  -8   9  -5    8.20    3.00
   8   9   5    6.30    1.90
  -8  -9   5    9.60    2.20
  -8  -9  -6    7.70    2.90
  -8   9   6   12.10    2.40
   8  -9   6   12.60    2.40
  -8   9  -6   23.30    4.40
   8   9   6    7.70    2.20
  -8  -9   6   10.50    2.50
   9  -9   0    3.50    1.20
  -9   9   0    1.80    1.70
   9   9   0    3.10    1.30
  -9  -9   0    6.00    1.70
   9   9  -1   14.40    2.40
  -9   9   1   16.70    2.90
   9  -9   1   16.10    2.30
  -9  -9  -1   17.40    2.90
  -9   9  -1   15.80    3.00
  -9  -9   1   14.30    2.50
   9   9   1   15.20    2.50
  -9  -9  -2   23.90    3.60
  -9   9   2   20.60    3.70
   9  -9   2   26.60    3.00
   9   9  -2   19.30    2.90
  -9  -9   2   24.30    3.20
  -9   9  -2   20.50    3.70
   9   9   2   24.10    3.20
  -9  -9  -3   18.00    3.70
  -9   9   3   27.40    4.00
   9  -9   3   31.70    3.40
  -9  -9   3   24.80    3.40
   9   9   3   23.80    3.40
  -9   9  -3   27.30    4.30
   9  -9   4    3.40    1.50
  -9   9   4    6.80    2.30
  -9  -9  -4    2.90    2.00
  -9   9  -4    6.00    2.60
  -9  -9   4    2.80    1.50
   9   9   4    3.60    1.60
  -9  -9  -5   14.90    3.40
   9  -9   5   13.20    2.50
  -9   9  -5   12.40    3.50
  -9  -9   5   13.40    2.70
   9   9   5    8.40    2.30
   9  -9   6    4.80    1.90
  -9   9   6    4.60    1.70
   9   9   6    4.90    2.00
  -9   9  -6    1.10    2.50
 -10   9   0   21.70    4.00
 -10  -9   0   29.10    3.80
  10   9   0   28.30    3.60
 -10  -9  -1   25.10    3.60
  10   9  -1   23.50    3.20
 -10   9   1   25.60    3.80
  10  -9   1   22.80    2.80
 -10  -9   1   17.10    3.10
 -10   9  -1   21.40    3.70
  10   9   1   21.50    3.20
 -10   9   2   -1.80    1.30
 -10  -9  -2    0.40    1.40
  10   9  -2   -1.30    1.10
  10  -9   2    0.50    1.00
 -10   9  -2   -1.00    1.40
 -10  -9   2    0.70    1.20
  10   9   2   -1.10    1.00
 -10  -9  -3    7.20    2.40
 -10   9   3    7.60    2.60
  10  -9   3    8.20    1.80
 -10  -9   3    4.80    1.80
 -10   9  -3    8.30    2.70
  10   9   3    8.40    2.00
 -10  -9  -4   12.80    3.30
  10  -9   4   16.30    2.50
 -10   9   4   12.60    3.20
 -10   9  -4   14.50    3.80
 -10  -9   4   13.70    2.60
  10   9   4   15.10    2.80
 -10  -9  -5   13.10    3.60
  10  -9   5   16.10    2.80
  10   9   5   13.10    2.70
 -10  -9   5   15.40    2.90
 -10   9  -5   17.20    4.10
 -11   9   0   12.20    3.00
  11   9   0    8.90    2.10
 -11  -9   0    9.70    2.40
 -11  -9  -1   12.50    2.90
  11   9  -1   13.60    2.60
 -11   9   1   15.90    3.10
 -11  -9   1   14.60    2.80
  11   9   1   14.50    2.70
 -11   9  -1   11.20    3.10
 -11  -9  -2   21.70    3.60
 -11   9   2   10.20    3.20
  11   9  -2   17.60    2.80
  11   9   2   16.90    2.90
 -11   9  -2   15.60    3.70
 -11  -9   2   17.50    2.80
 -11   9   3    9.30    3.00
 -11  -9  -3    7.30    2.70
  11   9   3    7.90    2.20
 -11   9  -3   13.30    3.30
 -11  -9   3   10.70    2.30
 -11  -9  -4   13.90    3.30
 -11   9   4   10.30    3.10
 -11   9  -4    6.50    3.30
 -11  -9   4    9.30    2.40
  11   9   4   11.20    2.50
 -12  -9   0   34.00    4.40
  12   9   0   27.90    4.00
 -12   9   0   26.80    4.70
  12   9  -1   15.50    2.70
 -12   9   1   11.20    3.00
 -12  -9  -1    9.50    2.60
  12   9   1    9.80    2.30
 -12   9  -1    7.30    2.80
 -12  -9   1    9.70    2.40
 -12   9   2   -0.50    1.90
  12   9  -2    0.30    1.50
 -12  -9  -2    4.10    2.20
  12   9   2    5.10    1.80
 -12  -9   2    1.70    1.50
 -12   9  -2    2.80    2.40
 -12   9   3   33.10    5.20
  13   9  -2    3.00    1.80
   0  10   0   73.79    6.90
   0  10   0   76.19    7.60
   0 -10   0   78.69    7.20
   0 -10   0   62.99    6.80
   0  10   1    0.60    0.70
   0  10  -1    0.20    0.60
   0  10   1    1.00    0.80
   0 -10  -1    0.40    0.70
   0 -10   1    0.60    0.60
   0 -10   1    0.30    0.60
   0  10  -1    0.70    1.10
   0  10  -2   45.80    4.40
   0  10  -2   48.80    5.40
   0 -10  -2   50.49    5.10
   0 -10   2   44.20    4.50
   0 -10   2   46.00    4.70
   0  10   2   38.70    4.60
   0 -10   3   33.60    3.60
   0 -10  -3   29.20    4.00
   0  10  -3   31.90    4.30
   0 -10   3   37.60    3.70
   0  10   3   35.10    3.70
   0 -10   4   15.10    2.10
   0  10   4   13.60    2.20
   0 -10  -4   13.70    2.50
   0  10  -4   14.90    2.70
   0 -10   4   16.00    2.20
   0 -10   5    0.40    1.00
   0  10  -5    1.50    1.70
   0 -10   5    0.90    1.00
   0  10   5    1.10    1.10
   0  10  -6   75.29    8.60
   0 -10   6   66.09    7.10
   0 -10   6   76.39    7.60
   0  10   6   73.99    7.20
   0 -10   7    5.50    1.70
   0 -10   7    5.00    1.60
   0  10   7    5.40    1.70
   0  10  -7    2.20    2.00
   0  10  -8   27.50    4.60
   0 -10   8   19.20    3.30
  -1 -10   0    3.00    0.90
  -1  10   0    2.60    1.20
  -1  10   0    3.40    1.00
  -1 -10   0    2.80    0.90
   1  10   0    3.30    1.00
   1  10   0    1.70    1.10
   1 -10   0    2.80    0.70
   1 -10   0    1.80    0.90
   1 -10   1   18.40    2.20
  -1 -10  -1   18.30    2.50
  -1  10   1   14.90    2.50
   1  10  -1   15.40    2.60
  -1  10   1   17.40    2.30
   1  10  -1   18.80    2.30
   1 -10   1   22.00    2.20
  -1  10  -1   20.40    2.30
   1  10   1   19.70    2.50
  -1 -10   1   18.50    2.20
  -1  10  -1   19.10    2.80
  -1 -10   1   20.80    2.20
   1 -10  -1   18.60    2.40
   1  10   1   17.30    2.40
  -1  10   2   51.99    4.40
   1 -10   2   32.00    4.00
   1  10  -2   37.90    4.70
   1 -10   2   40.10    4.10
  -1 -10  -2   41.90    4.60
   1  10  -2   38.10    4.00
  -1 -10   2   46.10    4.10
   1  10   2   40.70    4.20
  -1 -10   2   39.30    4.20
   1 -10  -2   46.30    4.40
  -1  10  -2   35.80    3.90
  -1  10  -2   35.30    4.80
  -1 -10  -3   27.00    3.50
   1 -10   3   27.20    3.10
   1  10  -3   23.70    3.70
  -1  10   3   37.10    3.40
   1 -10   3   26.30    3.20
   1 -10  -3   29.50    3.50
  -1 -10   3   27.40    3.10
  -1  10  -3   32.50    3.90
   1  10   3   26.00    3.20
  -1 -10   3   27.00    3.20
  -1 -10  -4    7.70    1.80
   1  10  -4    4.80    1.80
   1 -10   4    8.10    1.40
   1 -10   4    3.40    1.20
  -1  10   4    5.30    1.40
  -1  10  -4    3.70    1.80
   1  10   4    3.50    1.30
  -1 -10   4    2.80    1.10
  -1 -10   4    4.60    1.20
  -1 -10  -5  118.89   10.80
  -1  10   5  106.59    9.70
   1 -10   5  115.59    9.70
   1  10  -5   93.79   11.00
   1 -10   5  102.09   10.10
  -1 -10   5   88.89    9.40
   1  10   5  113.29    9.70
  -1  10  -5   97.69   11.00
  -1 -10   5   85.69   10.00
   1  10  -6   21.20    4.30
  -1  10   6   38.30    4.00
   1 -10   6   33.20    3.80
  -1  10  -6   35.50    4.90
   1  10   6   34.80    3.90
  -1 -10   6   30.70    3.70
  -1 -10   6   33.60    4.00
   1 -10   7    6.70    1.80
   1  10  -7    4.70    2.40
  -1 -10   7    4.70    1.70
  -1 -10   7    8.50    1.90
   1  10   7    8.90    1.90
  -1  10  -7    9.80    3.00
   1 -10   8   14.70    2.80
   1  10  -8   18.20    4.00
  -1 -10   8   13.60    2.90
  -1  10  -8   20.20    4.10
  -1 -10   8   17.20    2.90
  -2  10   0   21.00    2.50
   2  10   0   22.90    2.70
   2 -10   0   21.10    2.40
   2  10   0   22.30    2.50
  -2  10   0   16.40    2.70
  -2 -10   0   19.90    2.50
   2  10  -1   92.79    8.40
  -2  10   1   90.49    8.50
  -2  10   1   87.99    9.30
   2  10  -1   93.29    9.40
   2 -10   1   72.49    8.30
  -2 -10  -1   93.29    9.10
  -2  10  -1   95.49    9.60
  -2 -10   1   91.79    8.40
   2  10   1   90.59    8.50
  -2 -10   1   89.29    8.90
  -2  10  -1  107.19    8.50
   2  10  -2  198.28   20.00
  -2  10   2  206.58   18.00
  -2 -10  -2  181.48   19.40
   2  10  -2  217.48   17.80
   2 -10   2  202.18   18.00
  -2  10  -2  207.18   17.80
  -2 -10   2  189.38   17.90
   2  10   2  207.98   18.00
   2 -10  -2  194.38   19.10
  -2 -10   2  193.28   19.10
  -2  10  -2  213.78   20.20
  -2  10   3   11.10    1.90
   2  10  -3   11.60    2.40
  -2 -10  -3    9.70    2.10
   2 -10   3    6.50    1.60
  -2  10  -3    6.90    2.10
  -2 -10   3   14.20    1.70
   2  10   3    9.60    1.80
  -2 -10   3   12.90    1.80
   2 -10   4   17.50    2.30
   2  10  -4   11.10    2.70
  -2 -10  -4   19.80    2.90
  -2  10   4   13.40    2.30
   2  10   4   15.20    2.30
  -2 -10   4   15.70    2.20
  -2  10  -4   17.90    2.90
  -2 -10   4   17.20    2.30
   2  10  -5   38.50    4.90
   2 -10   5   34.30    4.00
  -2 -10  -5   40.80    4.80
  -2  10   5   40.60    4.20
  -2  10  -5   28.20    4.70
  -2 -10   5   36.60    3.90
  -2 -10   5   36.20    4.20
   2  10   5   31.60    4.00
   2 -10   6    8.50    1.70
   2  10  -6    6.60    2.50
  -2  10   6    3.70    1.60
  -2 -10   6    8.10    1.60
  -2 -10   6    5.70    1.70
  -2  10  -6    3.00    2.10
   2  10   6    5.40    1.60
   2 -10   7   11.50    2.30
   2  10  -7   13.60    3.40
  -2 -10   7   13.10    2.60
  -2 -10   7   16.40    2.50
   2  10   7   13.90    2.50
  -2  10  -7   14.00    3.60
  -2  10  -8    1.00    2.40
  -2 -10   8    0.40    1.50
  -3  10   0  185.28   18.20
   3  10   0  168.88   16.30
  -3  10   0  186.28   16.40
  -3 -10   0  183.18   17.50
   3  10   0  184.48   18.00
   3 -10   0  183.48   16.40
  -3 -10  -1  223.28   22.50
   3 -10   1  237.28   20.90
   3  10  -1  263.27   23.20
  -3  10   1  202.78   20.80
  -3  10   1  248.28   23.20
   3  10  -1  235.38   20.80
  -3  10  -1  248.98   23.30
  -3  10  -1  217.58   20.80
  -3 -10   1  236.18   20.80
  -3 -10   1  245.78   22.30
   3  10   1  222.78   20.80
  -3 -10  -2   63.99    6.40
  -3  10   2   45.80    6.10
   3  10  -2   69.89    6.70
   3  10  -2   60.99    5.60
   3 -10   2   51.19    5.60
  -3  10   2   53.89    5.80
  -3  10  -2   57.79    5.60
  -3 -10   2   58.29    5.90
  -3 -10   2   65.09    5.50
   3  10   2   55.29    5.70
  -3  10  -2   56.29    6.60
   3 -10   3   67.09    7.40
  -3  10   3   94.89    7.70
   3  10  -3   74.29    8.40
  -3 -10  -3   86.79    8.40
  -3 -10   3   80.89    7.20
  -3 -10   3   71.29    7.80
  -3  10  -3   72.99    8.50
   3  10   3   73.39    7.40
   3  10  -4   65.79    8.00
  -3  10   4   63.69    7.00
   3 -10   4   67.89    6.90
  -3 -10  -4   86.29    8.00
  -3 -10   4   69.79    7.30
   3  10   4   76.09    7.10
  -3  10  -4   66.69    8.10
  -3 -10   4   73.19    6.80
  -3 -10  -5    3.70    1.70
  -3  10   5    2.40    1.30
   3 -10   5    4.30    1.40
   3  10  -5    2.30    1.80
   3  10   5    2.60    1.30
  -3 -10   5    1.90    1.30
  -3 -10   5    3.40    1.20
  -3  10  -5    1.00    1.60
   3  10  -6   44.20    5.30
   3 -10   6   33.20    4.00
  -3 -10  -6   28.70    4.60
  -3  10   6   35.00    4.10
   3  10   6   32.20    4.00
  -3  10  -6   38.90    5.30
  -3 -10   6   31.70    4.20
   3 -10   7   17.50    2.60
  -3 -10   7   10.20    2.50
   3  10   7   16.70    2.60
  -3  10  -7   12.70    3.40
  -3 -10   8   22.90    3.60
   4 -10   0   62.89    5.60
   4  10   0   54.89    5.60
  -4  10   0   60.49    6.40
  -4 -10   0   53.19    5.90
  -4  10   0   49.90    5.50
  -4  10   1   31.70    4.20
   4 -10   1   32.30    4.00
   4  10  -1   44.50    4.20
  -4  10   1   34.30    4.70
  -4 -10  -1   43.20    4.70
  -4 -10   1   44.80    4.00
  -4  10  -1   46.30    5.10
  -4 -10   1   43.90    4.40
   4  10   1   46.50    4.40
  -4  10   2   51.89    5.90
  -4 -10  -2   53.39    5.90
   4 -10   2   48.70    5.30
   4  10  -2   57.39    5.20
  -4  10   2   44.00    5.30
   4  10   2   49.60    5.40
  -4 -10   2   53.79    5.10
  -4  10  -2   55.49    5.30
  -4  10  -2   58.79    6.30
  -4 -10   2   55.79    5.60
  -4 -10  -3   30.70    4.20
  -4  10   3   29.60    3.60
   4 -10   3   31.80    3.60
  -4  10  -3   30.30    4.50
  -4 -10   3   33.70    3.80
   4  10   3   34.40    3.80
  -4 -10  -4   32.20    3.90
   4 -10   4   29.40    3.20
  -4  10   4   17.50    3.00
   4  10   4   30.10    3.30
  -4  10  -4   26.40    4.00
  -4 -10   4   21.50    3.10
  -4  10   5    9.20    1.80
   4 -10   5    5.10    1.50
  -4 -10  -5    5.30    2.10
  -4 -10   5    3.10    1.40
   4  10   5    4.90    1.60
  -4  10  -5    5.80    2.20
   4 -10   6    3.30    1.50
  -4  10   6    1.00    1.20
  -4 -10  -6    4.10    2.00
   4  10   6    2.80    1.30
  -4  10  -6    0.80    1.90
  -4 -10   6    1.70    1.40
   4  10   6    4.80    1.40
   4 -10   7   29.70    3.70
  -4 -10   7   25.10    3.90
  -4  10  -7   23.10    5.00
   4  10   7   31.40    3.70
   5  10   0   33.70    3.70
  -5 -10   0   33.30    4.00
   5 -10   0   31.50    3.60
  -5  10   0   36.90    4.40
  -5 -10  -1   31.30    4.10
   5 -10   1   33.80    3.60
  -5  10   1   38.40    4.40
   5  10  -1   40.70    3.80
  -5  10  -1   31.80    4.40
  -5 -10   1   31.80    3.90
   5  10   1   30.60    3.80
  -5  10   2  113.99   10.90
   5  10  -2  118.39   10.70
  -5  10   2  112.89   12.10
  -5 -10  -2  123.09   12.00
   5 -10   2  113.59   10.90
  -5 -10   2  112.89   11.50
  -5  10  -2  128.89   12.50
   5  10   2  117.39   10.90
  -5 -10  -3  124.39   11.80
  -5  10   3  109.19   10.60
   5 -10   3  113.09   10.60
  -5  10  -3  124.59   12.30
   5  10   3  104.69   10.60
  -5 -10   3  109.09   11.20
   5 -10   4   61.49    5.70
  -5 -10  -4   58.49    6.50
  -5  10   4   43.30    5.50
   5  10   4   51.29    5.60
  -5 -10   4   57.69    5.90
  -5  10  -4   53.19    6.70
  -5  10   5  110.89   11.70
   5 -10   5  120.49   11.80
  -5 -10  -5  135.59   13.30
  -5  10  -5  122.39   13.70
   5  10   5  122.09   11.80
   5  10   5  133.49   11.70
  -5 -10   5  132.09   12.60
   5 -10   6   24.30    3.40
  -5 -10  -6   28.40    4.50
  -5  10   6   33.20    3.70
   5  10   6   27.90    3.50
   5  10   6   26.60    3.40
  -5  10  -6   22.00    4.40
  -5 -10   6   27.30    3.70
  -5 -10  -7    2.70    2.00
   5 -10   7    6.90    1.90
  -5 -10   7    5.50    1.90
   5  10   7    6.40    1.80
  -5  10  -7    4.00    2.80
  -6 -10   0  130.09   12.80
   6 -10   0  116.19   11.90
   6  10   0  128.89   11.90
  -6  10   0  147.09   13.60
   6  10  -1   34.20    3.60
   6 -10   1   29.00    3.40
  -6  10   1   31.50    4.20
  -6 -10  -1   33.90    4.00
  -6  10  -1   28.50    4.20
  -6 -10   1   31.00    3.70
   6  10   1   30.30    3.60
  -6 -10  -2    8.50    2.20
   6 -10   2   10.30    1.80
   6  10  -2    9.20    1.80
  -6  10   2    9.40    2.20
  -6  10  -2    9.60    2.60
  -6 -10   2    9.20    1.90
   6  10   2   16.30    2.20
  -6  10   3   27.90    3.80
  -6 -10  -3   27.10    3.90
   6 -10   3   30.70    3.30
  -6  10   3   25.10    3.30
   6  10   3   24.60    3.30
  -6 -10   3   28.10    3.40
  -6  10  -3   22.80    3.90
  -6  10   4    3.60    1.40
  -6 -10  -4    7.30    2.20
   6 -10   4    4.40    1.40
   6  10   4    4.10    1.50
   6  10   4    4.60    1.20
  -6 -10   4    0.50    1.20
  -6  10  -4    3.30    2.00
   6 -10   5    3.60    1.50
  -6  10   5    3.50    1.40
  -6 -10  -5    5.60    2.10
  -6  10  -5    5.60    2.60
  -6 -10   5    0.60    1.20
   6  10   5    3.20    1.50
   6  10   5    4.10    1.30
   6 -10   6    2.70    1.60
  -6 -10  -6    9.10    2.80
  -6  10   6    3.10    1.60
   6  10   6    6.10    1.70
   6  10   6    5.60    1.80
  -6  10  -6    6.30    3.00
  -6 -10   6    3.40    1.50
   6  10   7   -0.60    1.20
  -6  10  -7    2.10    2.60
  -6 -10   7    0.70    1.50
  -7  10   0    1.20    1.50
   7 -10   0    1.50    1.00
  -7 -10   0    1.20    1.10
   7  10   0    0.30    1.10
  -7 -10  -1   38.20    4.80
   7  10  -1   50.79    4.50
   7 -10   1   42.10    4.30
  -7  10   1   32.20    5.00
   7  10   1   42.80    4.60
  -7  10  -1   37.30    5.10
  -7 -10   1   37.40    4.50
   7  10  -2   26.40    3.20
   7 -10   2   25.00    3.10
  -7  10   2   29.20    3.90
  -7 -10  -2   29.90    3.80
  -7  10  -2   25.00    4.10
   7  10   2   30.60    3.50
  -7 -10   2   23.20    3.30
  -7  10   3  105.49   10.20
  -7 -10  -3   72.79    9.90
   7 -10   3   95.49    9.00
  -7  10  -3  103.39   10.60
   7  10   3   98.69    9.20
  -7 -10   3   90.79    9.50
   7 -10   4   20.80    3.10
  -7  10   4   23.50    3.20
  -7 -10  -4   28.00    4.00
  -7 -10   4   23.60    3.30
   7  10   4   27.40    3.40
  -7  10  -4   18.90    3.80
  -7  10   5   48.00    5.60
   7 -10   5   50.59    5.70
  -7 -10  -5   60.79    6.80
  -7 -10   5   50.29    6.00
  -7  10  -5   65.99    7.40
   7  10   5   51.69    5.80
  -7  10   6   47.30    5.40
   7 -10   6   54.29    5.50
  -7 -10  -6   40.60    6.20
  -7  10  -6   44.80    6.80
  -7 -10   6   49.99    5.70
   7  10   6   48.60    5.50
   8 -10   0   45.00    4.10
  -8 -10   0   32.60    4.30
   8  10   0   33.20    4.10
  -8  10   0   31.70    4.70
   8 -10   1   22.70    2.80
  -8 -10  -1   20.90    3.30
  -8  10   1   22.90    3.60
   8  10  -1   21.80    3.00
   8  10   1   25.30    3.20
  -8 -10   1   27.10    3.30
  -8  10  -1   16.60    3.40
  -8 -10  -2    3.90    1.70
  -8  10   2    2.80    1.60
   8 -10   2    2.10    1.10
   8  10  -2    0.10    1.00
   8  10   2    4.00    1.50
  -8  10  -2    0.60    1.60
  -8 -10   2    3.40    1.30
   8 -10   3   24.60    3.10
  -8 -10  -3   26.10    3.90
  -8  10   3   29.80    3.90
  -8 -10   3   18.40    3.10
   8  10   3   21.90    3.30
  -8  10  -3   26.70    4.10
  -8 -10  -4   55.49    7.00
   8 -10   4   61.09    5.90
   8  10   4   59.49    6.20
  -8  10  -4   57.79    7.10
  -8 -10   4   48.60    6.10
   8 -10   5   11.30    2.20
  -8 -10  -5    8.10    2.50
  -8  10   5    7.00    1.90
  -8  10  -5   10.60    3.30
  -8 -10   5    5.20    2.00
   8  10   5   10.80    2.30
   8 -10   6   13.20    2.50
  -8  10   6   10.10    2.30
  -8 -10  -6    8.40    2.90
  -8  10  -6    9.10    3.50
  -8 -10   6   11.30    2.50
   8  10   6    8.40    2.20
  -9 -10   0   22.80    3.60
   9 -10   0   31.40    3.40
  -9  10   0   22.20    4.00
   9  10   0   32.90    3.70
  -9 -10  -1   26.40    3.90
   9  10  -1   23.80    3.40
  -9  10   1   26.90    4.10
   9 -10   1   32.00    3.40
  -9 -10   1   28.10    3.70
   9  10   1   29.20    3.70
  -9  10  -1   29.70    4.30
  -9  10   2    4.80    2.00
  -9 -10  -2    4.90    2.00
   9  10  -2    5.30    1.60
   9 -10   2    5.40    1.40
  -9 -10   2    5.70    1.70
  -9  10  -2    5.50    2.10
   9  10   2    5.20    1.70
   9 -10   3   46.30    4.70
  -9  10   3   40.50    5.60
  -9 -10  -3   36.30    5.40
   9  10   3   43.60    5.00
  -9 -10   3   39.10    5.00
  -9  10  -3   52.19    6.20
  -9 -10  -4    5.00    2.20
   9 -10   4    3.80    1.40
   9  10   4    5.00    1.80
  -9  10  -4    3.20    2.40
  -9 -10   4    1.70    1.40
   9 -10   5    2.90    1.70
  -9  10   5    1.60    1.40
  -9 -10  -5    1.70    2.00
  -9  10  -5    1.00    2.20
   9  10   5    3.10    1.70
  -9 -10   5    0.80    1.50
  -9  10   6   41.80    5.20
   9  10   6   46.50    5.40
 -10 -10   0   11.90    2.50
 -10  10   0    7.70    2.60
  10  10   0   10.00    2.20
  10  10  -1   17.00    2.70
 -10 -10  -1   17.70    3.10
 -10  10   1   11.70    3.10
  10 -10   1   15.00    2.30
  10  10   1   14.80    2.70
 -10  10  -1   17.80    3.60
 -10 -10   1   12.60    2.70
  10 -10   2    2.60    1.20
  10  10  -2    0.50    1.30
 -10  10   2    0.50    1.80
 -10 -10  -2    4.50    2.00
 -10 -10   2    2.00    1.40
  10  10   2    2.80    1.50
 -10  10  -2    2.10    1.90
 -10 -10  -3   18.50    3.30
  10 -10   3   13.30    2.30
 -10  10   3   12.70    3.20
 -10  10  -3   13.40    3.40
 -10 -10   3   12.60    2.50
  10  10   3   12.60    2.60
 -10 -10  -4    4.70    2.30
  10 -10   4    4.50    1.60
  10  10   4    1.50    1.50
 -10  10  -4    3.80    2.50
 -10 -10   4    1.50    1.40
 -11  10   0   35.10    5.80
 -11 -10   0   46.30    5.60
  11  10   0   50.29    5.20
 -11 -10  -1    3.10    1.60
  11  10  -1    0.50    1.30
 -11  10   1    3.60    2.30
 -11 -10   1   -0.10    1.30
 -11  10  -1    1.00    2.10
  11  10   1   -1.00    1.30
 -11 -10  -2   13.90    3.10
  11  10  -2   13.10    2.50
 -11  10   2   13.80    3.30
 -11  10  -2    8.40    2.90
 -11 -10   2    9.20    2.30
  11  10   2    8.80    2.40
 -11  10   3   31.90    4.90
 -11 -10  -3   27.80    4.80
 -11 -10   3   35.90    4.40
  11  10   3   31.00    4.20
 -11  10  -3   27.60    5.00
 -12  10   0   10.70    3.30
  12  10   0   12.30    2.60
 -12 -10   0   11.20    2.70
  12  10  -1    3.10    1.70
 -12 -10  -1    2.60    1.70
 -12  10   1    2.30    2.10
 -12 -10   1    0.50    1.50
 -12  10  -1    1.00    2.10
  12  10   1    0.20    1.60
  12  10  -2   26.40    3.80
 -12  10   3    6.60    2.80
   0  11   0   -0.30    0.90
   0  11   0   -0.10    0.80
   0 -11   0    1.30    0.70
   0 -11   0    0.40    0.60
   0  11   1   40.60    4.50
   0 -11  -1   45.30    4.80
   0  11  -1   48.50    4.40
   0 -11   1   41.60    4.50
   0  11  -1   39.90    5.10
   0 -11   1   47.00    4.40
   0  11  -2   40.20    4.60
   0 -11   2   33.30    3.70
   0  11  -2   35.90    3.70
   0 -11   2   36.80    3.80
   0  11   2   30.10    3.90
   0 -11  -2   40.70    4.20
   0 -11   3   88.59    8.90
   0  11  -3   93.19    9.80
   0  11   3   97.49    8.70
   0 -11   3   86.09    8.50
   0 -11  -3   90.59    9.30
   0 -11   4   17.30    2.30
   0 -11  -4   16.20    2.70
   0  11   4   16.20    2.50
   0 -11   4   17.70    2.40
   0  11  -4   17.00    2.90
   0 -11   5   73.19    7.00
   0  11   5   72.89    7.20
   0  11  -5   83.19    8.50
   0 -11   5   64.59    7.30
   0  11   6   54.19    5.50
   0  11  -6   51.09    6.60
   0 -11   6   45.80    5.20
   0  11  -7    1.00    2.10
   0 -11   7    1.40    1.30
   0 -11   8    0.50    1.40
   1 -11   0    6.80    1.30
  -1 -11   0    5.00    1.20
   1  11   0    7.60    1.60
  -1  11   0   10.40    1.90
  -1 -11   0    7.80    1.40
   1  11   0    4.40    1.30
  -1  11   0    4.50    1.20
  -1  11   1  137.09   12.00
   1  11  -1  137.39   13.30
  -1 -11  -1  137.09   12.90
  -1  11   1  114.79   13.10
   1 -11   1  134.19   12.00
   1  11  -1  134.09   11.90
  -1  11  -1  120.19   11.80
  -1 -11   1  122.89   12.60
  -1 -11   1  130.09   11.90
   1 -11  -1  140.09   12.70
  -1  11  -1  145.89   13.50
   1  11   1  123.69   12.00
   1  11  -2    2.90    1.00
   1  11  -2    1.70    1.30
   1 -11   2    2.50    1.00
  -1  11   2    4.40    1.20
  -1 -11  -2    2.80    1.10
  -1 -11   2    2.10    0.90
   1  11   2    2.50    1.10
  -1 -11   2    2.00    0.80
  -1  11  -2    1.50    0.80
   1 -11  -2    3.80    1.10
  -1  11  -2    0.20    1.10
  -1  11   3   49.70    5.20
  -1 -11  -3   51.19    5.60
   1  11  -3   57.69    6.10
   1 -11   3   46.10    5.00
  -1 -11   3   50.99    5.00
   1  11   3   42.80    5.10
  -1 -11   3   48.00    5.20
   1 -11  -3   56.99    5.60
  -1  11  -3   53.09    6.10
  -1  11   4   81.79    8.10
   1  11  -4   79.39    9.20
  -1 -11  -4   82.79    8.90
   1 -11   4   91.09    8.10
   1  11   4   81.69    8.10
  -1 -11   4   75.69    8.30
  -1  11  -4   95.89    9.50
  -1 -11   4   84.99    8.00
  -1 -11  -5    2.90    1.50
   1 -11   5    3.20    1.30
  -1  11   5    2.40    1.30
   1  11  -5   -0.10    1.40
  -1  11  -5    1.30    1.50
   1  11   5    3.70    1.40
  -1 -11   5    4.00    1.30
  -1 -11   5    1.30    1.10
   1 -11   6   16.10    2.50
   1  11  -6   10.10    3.00
  -1  11   6   15.80    2.70
  -1  11  -6   16.60    3.60
  -1 -11   6   15.20    2.50
  -1 -11   6   14.90    2.40
   1  11   6   18.80    2.70
   1 -11   7    3.40    1.50
   1  11  -7    2.90    2.10
  -1  11  -7    0.40    2.10
  -1 -11   7    4.70    1.50
   1  11   7    1.40    1.30
  -1 -11   7    2.00    1.40
  -1 -11   8   10.30    2.30
  -2  11   0  130.29   10.90
   2  11   0  111.79   10.80
   2  11   0  115.19   11.80
  -2  11   0  125.69   12.10
   2 -11   0  119.39   10.80
  -2 -11   0  104.69   11.40
  -2  11   1    0.90    1.10
   2 -11   1    0.10    0.70
   2  11  -1    0.10    0.70
  -2 -11  -1    2.00    1.00
   2  11  -1    0.50    1.10
  -2  11   1    1.10    0.90
  -2  11  -1   -0.20    0.70
   2  11   1    0.20    0.90
  -2 -11   1    2.30    0.80
  -2 -11   1    1.00    0.80
  -2  11  -1    2.00    1.30
   2 -11   2   10.80    1.90
  -2  11   2   13.40    2.20
  -2 -11  -2   16.50    2.40
   2  11  -2   11.30    1.90
   2  11  -2   12.50    2.40
  -2 -11   2   12.90    1.90
  -2  11  -2   14.50    1.90
   2  11   2   14.10    2.10
  -2  11  -2   13.50    2.70
  -2 -11   2   12.60    1.80
   2  11  -3   36.20    4.50
   2 -11   3   36.80    3.80
  -2 -11  -3   35.00    4.40
  -2 -11   3   32.10    3.70
  -2  11  -3   33.80    4.60
   2  11   3   31.40    3.90
  -2 -11   3   38.60    4.00
   2  11  -4   21.40    3.40
   2 -11   4   25.10    2.90
  -2 -11  -4   23.90    3.40
  -2  11   4   22.80    3.00
   2  11   4   23.30    2.90
  -2 -11   4   17.90    2.70
  -2  11  -4   21.10    3.50
  -2 -11   4   19.20    2.70
   2 -11   5    4.20    1.40
  -2  11   5    6.90    1.70
  -2 -11  -5    7.70    2.10
   2  11  -5    9.60    2.50
  -2 -11   5    6.30    1.60
  -2 -11   5    6.60    1.50
  -2  11  -5    7.60    2.40
   2  11   5    9.10    1.80
  -2  11   6    7.00    1.90
   2  11  -6    9.20    2.70
   2 -11   6   11.40    2.00
  -2 -11   6    8.40    1.80
  -2  11  -6    6.90    2.50
   2  11   6    6.40    1.80
  -2 -11   6    6.50    1.80
   2 -11   7    6.30    1.70
   2  11  -7    5.30    2.70
   2  11   7    2.80    1.60
  -2 -11   7    3.10    1.60
  -2  11  -7    5.60    2.70
  -2 -11   8    3.40    1.90
   3 -11   0    9.40    1.70
  -3  11   0    8.00    2.00
   3  11   0    8.20    1.80
  -3  11   0   13.70    2.00
  -3 -11   0    9.70    1.80
   3  11   0    7.00    1.60
  -3 -11  -1   26.50    3.20
   3  11  -1   21.50    3.30
   3  11  -1   25.30    2.90
  -3  11   1   23.20    3.00
   3 -11   1   21.20    2.70
  -3  11   1   22.30    3.30
  -3  11  -1   19.80    3.30
  -3  11  -1   22.30    2.90
  -3 -11   1   23.30    2.90
  -3 -11   1   25.90    2.70
   3  11   1   25.00    2.90
  -3  11   2   64.09    6.80
   3 -11   2   79.89    6.80
   3  11  -2   77.89    6.60
  -3 -11  -2   65.29    7.40
   3  11  -2   70.49    7.60
  -3 -11   2   72.29    6.50
  -3 -11   2   61.79    6.90
   3  11   2   61.89    6.70
  -3  11  -2   68.49    6.60
  -3  11  -2   64.39    7.70
   3 -11   3   19.70    2.40
  -3  11   3   11.50    2.30
   3  11  -3   17.30    2.90
  -3 -11  -3   23.40    3.10
  -3 -11   3   19.00    2.30
  -3  11  -3   15.20    3.00
  -3 -11   3   14.60    2.40
   3  11   3   18.70    2.60
   3  11  -4  180.18   16.00
   3 -11   4  156.38   14.00
  -3 -11  -4  117.49   15.10
   3  11   4  167.68   14.10
  -3  11  -4  151.68   15.90
  -3 -11   4  161.98   13.80
  -3 -11   4  135.99   14.70
  -3  11   5   22.90    3.00
   3 -11   5   22.60    2.90
  -3 -11  -5   21.20    3.60
   3  11  -5   27.00    3.90
  -3 -11   5   18.90    2.90
   3  11   5   18.20    2.90
  -3  11  -5   23.20    3.80
  -3 -11  -6   -1.10    1.30
  -3  11   6    0.90    1.20
   3 -11   6    0.50    1.20
   3  11  -6   -0.90    1.70
  -3 -11   6   -0.50    1.10
   3  11   6   -0.90    1.10
  -3  11  -6    2.40    2.00
   3  11   6    0.30    1.10
   3 -11   7   13.00    2.50
  -3  11  -7   14.00    3.60
  -3 -11   7   14.70    2.70
   3  11   7   14.70    2.60
  -4  11   0    2.00    1.50
  -4 -11   0    1.90    1.10
   4  11   0    1.70    1.00
   4 -11   0    1.90    1.00
  -4  11   0   -0.40    0.80
   4  11  -1   41.20    4.20
   4 -11   1   35.00    4.00
  -4  11   1   36.70    4.30
  -4 -11  -1   36.00    4.50
  -4  11   1   34.40    4.60
  -4 -11   1   43.50    3.90
  -4 -11   1   42.70    4.40
   4  11   1   36.00    4.20
  -4  11  -1   40.10    4.20
  -4  11  -1   40.80    4.90
  -4 -11  -2   16.60    2.70
  -4  11   2   19.20    2.70
  -4  11   2   15.40    2.40
   4 -11   2   15.70    2.20
   4  11  -2   14.90    2.20
  -4  11  -2   14.40    3.00
  -4  11  -2   18.50    2.30
  -4 -11   2   12.60    2.20
   4  11   2   17.10    2.50
  -4  11   3   17.00    2.70
   4 -11   3   17.40    2.50
  -4 -11  -3   21.30    3.20
  -4  11  -3   25.20    3.60
  -4 -11   3   19.70    2.70
   4  11   3   17.20    2.70
   4 -11   4   24.20    3.00
  -4 -11  -4   23.40    3.60
  -4  11   4   22.90    3.00
  -4 -11   4   22.30    3.00
   4  11   4   21.50    3.00
  -4  11  -4   21.30    3.70
  -4 -11  -5   13.10    3.00
  -4  11   5   21.10    2.70
   4 -11   5   11.50    2.30
  -4 -11   5   13.70    2.40
   4  11   5   11.60    2.30
  -4  11  -5   15.30    3.40
  -4 -11  -6    4.30    2.10
  -4  11   6    2.20    1.30
   4 -11   6    2.30    1.40
  -4 -11   6    0.10    1.30
   4  11   6    1.80    1.40
  -4  11  -6    4.30    2.50
   4  11   6    3.50    1.50
   4 -11   7    2.20    1.50
  -4 -11   7    7.50    2.00
   4  11   7    5.30    1.80
  -4  11  -7    2.00    2.70
   5  11   0  330.07   27.60
   5 -11   0  278.57   27.60
  -5  11   0  319.87   30.70
  -5 -11   0  317.47   29.60
  -5  11   1   17.70    2.80
   5  11  -1   14.40    2.30
   5 -11   1   14.60    2.30
  -5 -11  -1   14.40    2.60
  -5  11   1   14.00    2.40
   5  11   1   21.40    2.60
  -5 -11   1   21.40    2.50
  -5  11  -1   15.80    3.10
  -5  11   2    3.70    1.30
  -5  11   2    1.20    1.60
  -5 -11  -2    3.20    1.50
   5  11  -2    2.00    1.10
   5 -11   2    4.30    1.20
  -5 -11   2    2.90    1.20
  -5  11  -2    0.80    1.50
   5  11   2    4.20    1.40
   5 -11   3  126.29   12.00
  -5  11   3  104.59   11.90
  -5 -11  -3  143.89   13.30
   5  11   3  138.39   12.10
  -5  11  -3  145.59   14.00
  -5 -11   3  125.79   12.70
  -5 -11  -4   14.80    3.10
   5 -11   4   14.50    2.40
  -5  11   4   14.90    2.50
  -5 -11   4   13.20    2.40
   5  11   4   16.60    2.60
  -5  11  -4   20.30    3.40
   5 -11   5   16.30    2.50
  -5  11   5   19.00    2.70
  -5 -11  -5   17.00    3.20
   5  11   5   15.50    2.40
  -5  11  -5   14.50    3.50
   5  11   5   12.00    2.50
  -5 -11   5   14.00    2.50
  -5 -11  -6    3.00    2.10
   5 -11   6    8.10    1.90
  -5  11   6    9.20    2.20
   5  11   6    7.80    2.00
  -5  11  -6   10.50    3.20
   5  11   6   10.30    2.10
  -5 -11   6    8.10    2.00
  -5 -11  -7    9.40    2.90
   5  11   7    9.10    2.00
  -5  11  -7    8.20    3.40
  -5 -11   7    7.30    2.20
  -6  11   0   18.20    3.20
   6 -11   0   22.70    2.80
  -6 -11   0   21.10    3.00
   6  11   0   27.30    3.10
   6 -11   1    1.50    1.00
  -6  11   1    1.80    1.40
  -6 -11  -1    2.80    1.40
   6  11  -1    1.80    1.20
   6  11   1    1.20    1.10
  -6  11  -1   -0.50    1.40
  -6 -11   1    1.90    1.10
  -6 -11  -2   22.30    3.20
  -6  11   2   13.90    2.50
   6  11  -2   17.60    2.50
  -6  11   2   17.90    3.00
   6 -11   2   13.00    2.30
  -6  11  -2   18.90    3.40
  -6 -11   2   19.50    2.60
   6  11   2   22.20    2.80
   6 -11   3   11.90    2.10
  -6  11   3   11.70    2.20
  -6 -11  -3   13.30    2.80
   6  11   3   11.50    2.20
  -6  11  -3    7.50    2.60
  -6 -11   3   13.50    2.20
  -6  11   4    7.30    1.80
  -6 -11  -4    6.90    2.20
   6 -11   4    6.30    1.60
  -6 -11   4    7.30    1.80
   6  11   4    2.30    1.50
  -6  11  -4    9.30    2.60
  -6 -11  -5    0.20    1.50
  -6  11   5    3.30    1.50
   6 -11   5    4.40    1.50
  -6 -11   5    1.10    1.30
   6  11   5    1.80    1.30
  -6  11  -5    1.50    2.00
  -6  11   6    1.80    1.40
  -6 -11  -6    3.00    2.20
   6 -11   6    5.40    1.80
  -6  11  -6    2.60    2.40
  -6 -11   6    3.00    1.60
   6  11   6    3.50    1.60
   6  11   6    3.30    1.50
   6  11   7    4.00    1.70
  -7  11   0  146.19   16.00
   7  11   0  141.39   14.20
   7 -11   0  181.68   14.40
  -7 -11   0  150.38   15.30
   7  11  -1   48.40    4.90
   7 -11   1   40.10    4.70
  -7 -11  -1   46.70    5.40
  -7  11   1   46.40    5.70
   7  11   1   44.50    5.00
  -7  11  -1   41.30    5.60
  -7 -11   1   50.49    5.20
   7 -11   2   37.90    4.90
   7  11  -2   53.99    5.20
  -7  11   2   48.00    5.90
  -7 -11  -2   55.59    6.00
  -7 -11   2   49.70    5.50
  -7  11  -2   49.80    6.30
   7  11   2   56.39    5.50
   7 -11   3   36.10    4.40
  -7 -11  -3   43.90    5.30
  -7  11   3   35.90    4.50
  -7  11  -3   39.70    5.50
   7  11   3   39.70    4.60
  -7 -11   3   44.70    4.70
  -7  11   4   53.59    5.20
  -7 -11  -4   55.29    6.20
   7 -11   4   36.20    4.70
   7  11   4   44.60    5.10
  -7 -11   4   43.50    5.20
  -7  11  -4   44.50    6.20
  -7  11   5   27.90    3.60
   7 -11   5   32.20    3.80
  -7 -11  -5   29.30    4.40
   7  11   5   21.70    3.60
  -7 -11   5   28.00    3.80
  -7  11  -5   27.20    4.80
  -7 -11  -6    5.50    2.50
  -7  11   6    7.10    2.00
   7 -11   6    6.30    1.90
   7  11   6    3.10    1.70
  -7  11  -6    4.40    2.90
  -7 -11   6    6.60    2.10
   8  11   0  119.09   10.90
  -8 -11   0  117.59   11.70
  -8  11   0  102.49   12.10
   8 -11   1   16.60    2.30
  -8 -11  -1   20.80    3.10
   8  11  -1   18.40    2.70
  -8  11   1   14.60    3.10
  -8  11  -1   11.90    3.00
  -8 -11   1   15.50    2.60
   8  11   1   16.80    2.70
   8  11  -2   16.40    2.50
  -8 -11  -2   16.50    3.00
  -8  11   2   18.30    3.20
   8 -11   2   16.10    2.30
  -8  11  -2   20.20    3.50
   8  11   2   12.70    2.60
  -8 -11   2   13.00    2.50
   8 -11   3   17.90    2.40
  -8 -11  -3   11.80    2.90
  -8 -11   3   13.90    2.50
   8  11   3   19.20    2.80
  -8  11  -3   11.10    3.10
  -8 -11  -4    4.90    2.10
   8 -11   4    1.30    1.20
  -8  11   4    1.40    1.30
   8  11   4    3.10    1.60
  -8  11  -4    4.10    2.20
  -8 -11   4    4.70    1.60
  -8  11   5   72.89    6.50
  -8 -11  -5   50.19    7.00
  -8 -11   5   52.59    6.50
   8  11   5   53.09    6.30
  -8  11  -5   66.79    8.00
  -8  11   6   39.90    5.30
   8  11   6   55.69    5.70
  -9  11   0   -0.70    1.50
   9 -11   0   -0.60    0.90
  -9 -11   0    1.00    1.30
   9  11   0   -0.80    1.10
   9 -11   1   85.39    8.10
  -9  11   1   77.59    9.40
  -9 -11  -1   77.19    9.00
   9  11  -1   92.09    8.30
   9  11   1   81.99    8.40
  -9 -11   1   88.79    8.90
  -9  11  -1   78.09    9.40
  -9  11   2   20.00    3.70
   9 -11   2   23.20    2.80
  -9 -11  -2   19.40    3.40
   9  11  -2   23.20    3.10
   9  11   2   22.90    3.20
  -9 -11   2   18.20    3.00
  -9  11  -2   18.90    3.70
  -9  11   3    3.20    2.00
   9 -11   3    1.10    1.20
  -9 -11  -3    2.80    1.80
  -9 -11   3    2.70    1.40
  -9  11  -3    2.40    2.20
   9  11   3    1.10    1.50
  -9 -11  -4   31.80    5.40
   9 -11   4   53.49    4.80
   9  11   4   37.60    4.80
  -9 -11   4   36.20    4.70
  -9  11  -4   39.00    5.70
  -9  11   5   11.40    2.40
   9 -11   5   10.70    2.30
   9  11   5    7.80    2.40
 -10  11   0    3.10    2.10
 -10 -11   0    3.20    1.60
  10 -11   0    4.20    1.40
  10  11   0    3.90    1.70
  10 -11   1   19.80    2.60
 -10 -11  -1   13.90    3.00
  10  11  -1   14.00    2.70
 -10  11   1   13.50    3.40
  10  11   1   18.00    2.90
 -10 -11   1   13.40    2.80
 -10  11  -1   16.60    3.50
  10 -11   2   29.40    3.50
 -10  11   2   26.10    4.40
 -10 -11  -2   22.10    4.10
  10  11  -2   32.30    3.80
 -10  11  -2   28.40    4.50
 -10 -11   2   25.40    3.80
  10  11   2   35.50    4.10
  10 -11   3    6.70    1.70
 -10  11   3   10.50    2.80
 -10 -11  -3    7.10    2.60
 -10  11  -3    9.40    3.30
 -10 -11   3    5.80    1.90
  10  11   3   12.40    2.50
  10 -11   4   11.50    2.30
 -10 -11  -4    8.00    2.90
  10  11   4    7.70    2.30
 -10  11  -4   12.60    3.60
 -11 -11   0   27.60    4.20
 -11  11   0   28.70    4.80
  11  11   0   33.00    4.10
 -11 -11  -1    3.20    1.80
 -11  11   1    5.70    2.50
  11  11  -1    1.80    1.50
 -11  11  -1    2.50    2.10
 -11 -11   1    4.50    1.80
  11  11   1    2.50    1.70
 -11 -11  -2   11.40    3.10
  11  11  -2   16.60    2.90
 -11  11   2    8.80    3.20
  11  11   2   14.70    3.00
 -11 -11   2   22.80    3.10
 -11  11  -2   13.90    3.50
 -11  11   3   21.30    3.90
  12  11   0    0.20    1.50
 -12  11   1   30.30    5.20
  12  11  -1   39.30    4.70
   0 -12   0  709.73   72.89
   0 -12   0  754.62   68.29
   0  12   0  857.11   75.19
   0  12   0  803.22   67.79
   0 -12   1   14.80    2.00
   0  12  -1   13.80    2.60
   0 -12  -1   12.90    2.20
   0  12  -1   15.70    2.10
   0  12   1   15.10    2.20
   0  12   2   18.40    2.50
   0 -12  -2   17.90    2.60
   0 -12   2   17.70    2.30
   0  12  -2   18.50    3.00
   0  12  -2   16.00    2.30
   0  12   3   25.80    3.20
   0 -12  -3   27.40    3.50
   0  12  -3   26.90    3.80
   0 -12   3   25.40    3.10
   0  12   4   33.60    3.60
   0  12  -4   24.50    3.90
   0 -12   4   25.40    3.10
   0 -12  -4   25.00    3.60
   0 -12   5    4.10    1.40
   0  12   5    4.70    1.60
   0  12  -5    8.50    2.50
   0 -12   6   35.10    3.80
   0  12  -6   36.00    4.90
   0  12   6   23.90    3.70
   0  12  -7   31.80    5.10
   0 -12   7   35.30    4.20
  -1  12   0   20.30    2.40
  -1 -12   0   14.40    2.10
   1 -12   0   16.30    2.20
   1  12   0   15.30    2.50
   1  12   0   17.70    2.30
  -1  12   0   14.80    2.60
  -1 -12   0   13.20    2.20
  -1  12   1   57.29    5.50
   1 -12   1   54.89    5.30
  -1 -12  -1   53.89    5.80
   1  12  -1   61.59    5.40
   1  12  -1   52.69    6.00
  -1  12  -1   49.30    5.30
  -1  12  -1   56.39    6.10
   1  12   1   48.80    5.40
  -1 -12   1   46.80    5.50
  -1 -12   1   56.89    5.30
  -1  12   2   50.79    5.30
   1 -12   2   49.00    5.10
  -1 -12  -2   53.29    5.70
   1  12  -2   57.49    6.10
   1  12  -2   57.29    5.10
  -1  12  -2   54.59    5.10
  -1 -12   2   44.90    5.20
   1  12   2   50.39    5.30
  -1  12  -2   48.00    5.90
  -1 -12   2   47.20    5.00
  -1  12   3    0.60    1.00
   1 -12   3   -1.50    0.70
   1  12  -3    1.80    1.50
  -1 -12  -3    0.90    1.10
  -1  12  -3   -0.90    1.30
  -1 -12   3    0.30    0.90
   1  12   3    1.20    1.10
  -1 -12   3    0.70    0.90
   1  12  -4    2.40    1.90
   1 -12   4    1.60    1.00
  -1  12   4    3.00    1.40
  -1 -12  -4    5.20    1.70
  -1 -12   4    3.00    1.10
  -1  12  -4    2.60    1.80
  -1 -12   4    5.60    1.30
   1  12   4    3.80    1.40
  -1  12   5    2.20    1.30
   1  12  -5    2.50    1.80
   1 -12   5    6.20    1.60
  -1 -12  -5    4.10    1.80
  -1 -12   5    3.70    1.40
   1  12   5    5.20    1.60
  -1 -12   5    5.70    1.40
  -1  12  -5    3.20    1.90
  -1  12   6   24.30    3.50
   1  12  -6   24.70    4.10
   1 -12   6   27.90    3.40
   1  12   6   25.40    3.50
  -1  12  -6   26.70    4.40
  -1 -12   6   24.60    3.30
   1  12  -7    2.40    2.40
   1 -12   7    1.00    1.40
  -1  12  -7    2.10    2.50
   1  12   7    4.20    1.70
  -1 -12   7    1.50    1.40
  -2  12   0  182.48   14.00
   2  12   0  144.69   15.20
  -2 -12   0  143.09   14.70
  -2  12   0  149.39   15.40
   2  12   0  145.29   13.80
   2  12  -1  126.49   13.10
   2 -12   1  145.49   11.90
  -2 -12  -1  130.49   12.70
  -2  12   1  102.19   11.80
  -2  12   1  137.99   13.20
   2  12  -1  135.89   11.80
   2  12   1  125.39   11.90
  -2  12  -1  128.19   13.30
  -2 -12   1  139.09   11.80
  -2  12  -1  113.79   11.70
  -2 -12   1  129.09   12.50
   2  12  -2   23.10    2.80
   2  12  -2   25.80    3.50
  -2 -12  -2   24.40    3.30
   2 -12   2   21.40    2.80
  -2  12   2   24.70    3.10
  -2  12  -2   21.90    3.50
  -2  12  -2   28.20    2.90
  -2 -12   2   22.50    2.70
  -2 -12   2   25.20    2.90
   2  12   2   21.70    3.00
   2 -12   3   29.30    3.60
   2  12  -3   30.40    4.30
  -2  12   3   34.90    3.90
  -2 -12  -3   29.80    4.20
  -2 -12   3   33.00    3.50
  -2  12  -3   35.20    4.50
   2  12   3   31.30    3.80
  -2 -12   3   35.90    3.80
   2  12  -4    9.40    2.30
  -2 -12  -4   11.40    2.40
  -2  12   4    6.20    1.70
   2 -12   4    9.00    1.70
   2  12   4    9.70    2.00
  -2 -12   4    6.80    1.70
  -2  12  -4    5.70    2.30
  -2 -12   4    9.10    1.60
   2  12  -5    2.20    1.90
  -2  12   5    1.00    1.20
   2 -12   5    2.30    1.20
  -2 -12  -5    1.90    1.50
  -2 -12   5    1.80    1.10
  -2 -12   5    2.60    1.20
   2  12   5   -0.80    1.00
  -2  12  -5    2.50    2.10
   2 -12   6   29.30    3.50
  -2  12   6   30.20    3.70
   2  12  -6   25.70    4.40
  -2 -12   6   24.50    3.50
   2  12   6   27.20    3.60
  -2  12  -6   25.10    4.30
  -2 -12   6   29.80    3.50
   2 -12   7    4.70    1.80
   2  12  -7    7.30    3.00
  -2 -12   7   10.40    2.20
  -2  12  -7    8.90    3.10
   2  12   7    7.30    2.00
   2  12   7    8.70    2.10
   3  12   0   -0.80    0.90
  -3  12   0    0.90    1.00
  -3  12   0    2.20    1.40
   3 -12   0    0.80    0.90
  -3 -12   0    0.00    1.00
  -3  12   1  155.98   13.50
   3 -12   1  141.79   12.00
   3  12  -1  117.99   11.80
  -3  12   1  112.99   11.90
   3  12  -1  129.89   13.30
  -3 -12  -1  122.89   12.80
  -3  12  -1  130.39   13.50
  -3  12  -1  120.49   11.90
  -3 -12   1  125.89   11.80
  -3 -12   1  135.79   12.70
   3  12   1  136.89   12.00
   3  12  -2   20.10    2.50
  -3  12   2   19.50    2.70
   3 -12   2   17.00    2.40
  -3 -12  -2   18.30    2.90
   3  12  -2   20.80    3.10
  -3 -12   2   20.50    2.60
  -3  12  -2   19.60    3.20
  -3 -12   2   14.70    2.20
  -3  12  -2   20.50    2.50
   3  12   2   16.40    2.60
   3 -12   3    3.00    1.20
  -3  12   3    2.70    1.30
   3  12  -3    3.40    1.70
  -3 -12  -3    0.50    1.20
  -3 -12   3    1.90    0.90
  -3  12  -3    4.80    2.00
   3  12   3    1.10    1.10
  -3 -12   3    2.40    1.10
   3 -12   4   41.90    4.40
   3  12  -4   42.80    5.40
  -3  12   4   27.70    4.30
  -3 -12  -4   42.30    5.10
  -3 -12   4   41.90    4.60
   3  12   4   47.30    4.70
  -3  12  -4   44.10    5.40
  -3  12   5   18.80    2.80
  -3 -12  -5   10.90    2.90
   3  12  -5   17.20    3.30
   3 -12   5   13.90    2.50
   3  12   5   16.20    2.70
  -3 -12   5   16.70    2.50
  -3  12  -5   17.40    3.40
   3  12  -6    9.10    3.10
  -3 -12  -6   11.90    3.00
   3 -12   6   10.60    2.20
  -3  12   6   12.10    2.40
  -3 -12   6   12.60    2.30
  -3  12  -6   13.00    3.40
   3  12   6   12.60    2.40
   3 -12   7   10.60    2.40
   3  12   7   10.80    2.50
  -3  12  -7   15.20    3.60
   3  12   7   18.20    2.80
  -3 -12   7    9.30    2.30
   4 -12   0  253.17   19.60
  -4  12   0  227.48   21.80
  -4 -12   0  201.48   20.80
   4  12   0  188.38   19.30
  -4 -12  -1   30.30    4.00
  -4  12   1   28.50    4.30
  -4  12   1   35.30    3.90
   4  12  -1   26.60    3.60
   4 -12   1   35.30    3.70
  -4  12  -1   41.80    4.70
  -4  12  -1   33.50    3.80
  -4 -12   1   33.30    3.90
   4  12   1   33.80    3.90
   4  12  -2   16.40    2.30
  -4  12   2   16.60    2.50
   4 -12   2   13.70    2.10
  -4 -12  -2   17.10    2.70
  -4 -12   2   13.90    2.20
  -4  12  -2   16.60    3.10
   4  12   2   13.20    2.30
  -4  12  -2   12.70    2.20
   4 -12   3    5.90    1.60
  -4 -12  -3   10.70    2.40
  -4  12   3   13.20    2.10
  -4  12  -3    8.60    2.60
   4  12   3    8.70    1.90
  -4 -12   3    5.60    1.60
  -4  12   4   51.39    5.10
  -4 -12  -4   54.79    5.70
   4 -12   4   35.90    4.60
  -4  12  -4   49.70    6.00
  -4 -12   4   37.60    4.90
   4  12   4   43.30    4.90
   4 -12   5    1.80    1.30
  -4 -12  -5    0.50    1.50
  -4  12   5    2.80    1.40
  -4 -12   5    1.00    1.20
   4  12   5    1.50    1.40
  -4  12  -5    0.20    1.80
   4 -12   6   13.00    2.40
  -4  12   6   14.20    2.60
  -4 -12  -6   15.70    3.30
  -4 -12   6    9.40    2.20
   4  12   6    9.70    2.10
  -4  12  -6   18.60    4.00
   4  12   6    8.70    2.30
  -4 -12   7    6.10    2.00
   4  12   7   -0.20    1.40
   5 -12   0    6.70    1.50
  -5 -12   0    8.60    1.80
   5  12   0    5.30    1.60
  -5  12   0    4.90    1.50
  -5  12   0    7.70    2.30
  -5  12   1   25.00    2.90
  -5  12   1   22.50    3.20
   5  12  -1   19.30    2.70
  -5 -12  -1   13.00    2.80
   5 -12   1   18.50    2.50
  -5  12  -1   22.00    3.40
  -5  12  -1   18.20    2.70
   5  12   1   16.10    2.70
  -5 -12   1   21.10    2.80
  -5  12   2    1.30    1.20
   5 -12   2    2.90    1.10
   5  12  -2    3.20    1.20
  -5 -12  -2    2.00    1.40
   5  12   2    0.80    1.20
  -5  12  -2    1.70    1.10
  -5  12  -2    2.50    1.70
  -5 -12   2    1.50    1.10
  -5 -12  -3    5.60    1.90
   5 -12   3    4.10    1.40
  -5  12   3    4.80    1.50
   5  12   3    3.30    1.40
  -5 -12   3    3.70    1.30
  -5  12  -3    6.10    2.20
   5 -12   4    3.80    1.40
  -5 -12  -4    8.50    2.30
  -5  12   4    3.80    1.60
   5  12   4    8.40    1.90
  -5  12  -4    4.30    2.40
  -5 -12   4    7.40    1.80
  -5  12   5    4.30    1.70
   5 -12   5    6.10    1.80
  -5 -12  -5    5.00    2.10
  -5  12  -5    5.60    2.50
  -5 -12   5    2.80    1.50
   5  12   5    3.30    1.60
  -5  12   6    2.80    1.60
   5 -12   6    1.70    1.40
  -5 -12  -6    1.00    1.80
  -5 -12   6    0.30    1.30
   5  12   6   -0.70    1.40
  -5  12  -6    1.00    2.30
   5  12   6   -0.20    1.20
   5  12   7    0.40    1.50
   6  12   0  170.38   14.80
  -6 -12   0  151.28   15.80
  -6  12   0  160.48   16.60
   6 -12   0  159.68   14.70
  -6  12   1   52.59    5.20
   6 -12   1   37.00    4.80
  -6  12   1   48.80    5.80
   6  12  -1   55.49    5.10
  -6 -12  -1   43.50    5.50
   6  12   1   47.40    5.10
  -6 -12   1   49.90    5.40
  -6  12  -1   52.09    6.20
  -6  12   2    2.90    1.30
  -6 -12  -2    0.00    1.20
   6 -12   2    1.00    1.00
   6  12  -2    2.80    1.20
   6  12   2    0.70    1.20
  -6 -12   2    1.30    1.10
  -6  12  -2    4.50    2.00
  -6  12   3   88.09    9.30
  -6 -12  -3  105.49   10.40
   6 -12   3   97.49    9.20
   6  12   3   96.49    9.40
  -6 -12   3   92.99    9.70
  -6  12  -3   95.59   10.80
  -6  12   4    0.80    1.20
   6 -12   4    2.50    1.30
  -6 -12  -4    1.90    1.70
  -6  12  -4    0.60    1.80
  -6 -12   4    1.70    1.30
   6  12   4    1.70    1.40
  -6  12   5    8.30    2.10
   6 -12   5    5.90    1.80
  -6 -12  -5    4.70    2.20
  -6 -12   5    6.90    1.90
  -6  12  -5    9.40    3.10
   6  12   5    6.80    2.00
  -6  12   6   40.30    4.50
  -6 -12  -6   33.00    5.20
   6 -12   6   31.80    4.20
  -6 -12   6   35.00    4.50
  -6  12  -6   33.60    5.50
   6  12   6   28.90    4.20
   7 -12   0   81.59    8.80
   7  12   0   96.29    9.10
  -7  12   0  101.29   10.30
  -7 -12   0   97.09    9.80
   7  12  -1    6.00    1.50
  -7 -12  -1   -0.10    1.40
  -7  12   1    5.40    1.90
   7 -12   1    4.20    1.30
  -7 -12   1    5.80    1.60
   7  12   1    4.90    1.60
  -7  12  -1    3.50    2.00
   7 -12   2   18.00    2.50
   7  12  -2   19.60    2.80
  -7  12   2   19.60    3.40
  -7 -12  -2   18.20    3.20
  -7  12   2   19.20    2.90
  -7 -12   2   20.10    2.80
  -7  12  -2   14.30    3.50
   7  12   2   19.90    3.00
  -7 -12  -3   18.20    3.40
  -7  12   3   15.70    2.80
   7 -12   3   21.60    2.80
  -7 -12   3   22.70    3.00
  -7  12  -3   21.50    3.70
   7  12   3   17.80    3.00
  -7  12   4   21.20    3.00
  -7 -12  -4   14.20    3.60
   7 -12   4   19.50    2.80
   7  12   4   20.50    3.10
  -7 -12   4   20.20    3.00
  -7  12  -4   17.70    4.10
  -7 -12  -5    6.80    2.40
   7 -12   5    4.10    1.50
  -7  12   5    3.60    1.60
   7  12   5    4.40    1.90
  -7  12  -5    1.30    2.40
  -7 -12   5    0.40    1.50
  -7  12   6    4.80    1.80
   7  12   6    1.40    1.60
  -8 -12   0    4.00    1.70
   8 -12   0    2.60    1.20
   8  12   0    3.10    1.50
  -8  12   0    2.50    1.80
   8 -12   1   56.59    5.70
   8  12  -1   53.39    5.90
  -8  12   1   57.79    6.90
  -8 -12  -1   58.79    6.60
  -8  12  -1   49.10    6.70
   8  12   1   53.79    6.00
  -8 -12   1   57.39    6.30
  -8 -12  -2   25.40    4.00
   8  12  -2   26.90    3.50
  -8  12   2   25.60    4.10
   8 -12   2   28.00    3.30
  -8 -12   2   30.20    3.70
   8  12   2   25.60    3.60
  -8  12  -2   24.30    4.50
  -8  12   3   20.40    3.30
   8 -12   3   27.10    3.30
  -8 -12  -3   30.10    4.20
  -8 -12   3   21.10    3.30
  -8  12  -3   25.00    4.30
   8  12   3   28.00    3.60
   8 -12   4   21.20    2.70
  -8  12   4   12.20    2.50
  -8 -12  -4   16.70    3.50
   8  12   4   14.10    2.90
  -8  12  -4   16.60    3.80
  -8 -12   4   11.80    2.40
  -8  12   5    4.30    1.90
   8 -12   5   10.90    2.20
  -8 -12  -5   11.30    3.10
  -8 -12   5   10.70    2.40
  -8  12  -5   10.30    3.40
   8  12   5   11.20    2.60
  -9 -12   0   16.20    2.80
  -9  12   0    7.90    2.80
   9  12   0   12.90    2.60
   9 -12   0   14.60    2.30
  -9 -12  -1   29.10    4.60
   9 -12   1   29.80    3.90
  -9  12   1   40.20    5.20
   9  12  -1   41.10    4.40
   9  12   1   39.90    4.50
  -9  12  -1   33.80    5.10
  -9 -12   1   35.80    4.50
   9 -12   2   20.60    2.90
  -9 -12  -2   21.30    3.80
   9  12  -2   26.10    3.30
  -9  12   2   23.60    4.00
  -9  12  -2   18.80    4.20
  -9 -12   2   23.60    3.30
   9  12   2   22.70    3.40
   9 -12   3    3.80    1.40
  -9 -12  -3    3.50    2.00
   9  12   3    1.70    1.60
  -9 -12   3    1.60    1.40
  -9  12  -3   -0.80    2.10
  -9 -12  -4    5.00    2.40
   9 -12   4    4.80    1.70
  -9  12   4    3.10    1.60
   9  12   4    3.80    1.80
  -9 -12   4    1.20    1.50
  -9  12  -4    7.80    2.90
 -10  12   0    2.90    1.90
 -10 -12   0    0.30    1.30
  10  12   0   -0.10    1.40
  10 -12   0    0.30    1.10
 -10  12   1    4.70    2.40
 -10 -12  -1    5.30    1.90
  10 -12   1    2.00    1.40
  10  12  -1    1.60    1.50
 -10  12  -1    4.10    2.30
  10  12   1    5.00    1.80
 -10 -12   1    4.00    1.70
  10 -12   2    2.00    1.30
 -10 -12  -2    2.20    1.90
 -10  12   2    1.30    2.10
  10  12   2    0.70    1.60
 -10  12  -2    3.70    2.50
 -10 -12   2    4.00    1.70
  10 -12   3    1.70    1.30
 -10 -12  -3    5.40    2.30
 -10 -12   3    2.50    1.60
  10  12   3    4.20    1.90
 -10  12  -3    1.10    2.10
  10 -12   4   25.20    3.50
  11  12   0    0.00    1.50
 -11 -12   0    1.10    1.60
 -11  12   0    0.20    1.90
 -11  12   1   13.80    3.40
  11  12  -1   13.20    2.70
 -11 -12  -1   16.00    3.10
  11  12   1   12.60    2.80
 -11  12  -1   10.80    3.30
 -11 -12   1   10.50    2.70
 -11  12   2   12.50    3.30
   0  13   0    1.40    1.00
   0  13   0    4.60    1.60
   0  13   1  135.59   12.90
   0  13  -1  140.09   12.80
   0  13  -1  145.19   14.40
   0 -13   1  139.79   12.90
   0 -13   2   77.79    7.90
   0  13  -2   85.99    9.20
   0  13   2   82.49    8.10
   0  13  -2   88.79    7.90
   0  13  -3  144.09   15.40
   0  13   3  153.18   13.80
   0 -13   3  148.09   13.60
   0  13  -4    2.30    1.90
   0 -13   4    3.40    1.30
   0  13   4    8.60    1.90
   0 -13   5    9.50    1.80
   0  13   5    4.50    1.60
   0  13  -5    8.60    2.70
   0 -13   6   26.80    3.70
   0  13  -6   28.30    4.90
   0  13   6   35.20    4.00
   0  13   7    0.20    1.50
   0 -13   7    1.40    1.40
  -1  13   0    3.70    1.30
  -1  13   0    5.00    1.70
  -1 -13   0    4.50    1.30
   1 -13   0    5.80    1.30
   1  13   0    2.10    1.10
  -1  13   1    6.90    1.70
   1  13  -1   11.50    1.90
   1 -13   1   11.00    1.80
   1  13  -1    9.10    2.20
  -1 -13  -1    9.20    1.90
  -1 -13   1    9.00    1.70
  -1 -13   1   11.20    1.80
  -1  13  -1   10.70    1.90
  -1  13  -1   11.10    2.30
   1  13   1   10.40    2.00
   1  13  -2   44.20    4.60
   1  13  -2   49.50    5.60
  -1  13   2   46.90    4.90
  -1 -13  -2   52.09    5.30
   1 -13   2   43.70    4.60
  -1 -13   2   44.70    4.60
  -1  13  -2   42.50    5.50
  -1  13  -2   41.20    4.60
   1  13   2   41.50    4.80
   1 -13   3   72.39    6.90
  -1 -13  -3   77.29    7.70
   1  13  -3   73.39    8.10
  -1  13   3   59.29    7.00
  -1  13  -3   69.19    8.10
  -1 -13   3   69.59    6.80
   1  13   3   72.79    7.10
  -1  13   4   14.80    2.60
  -1 -13  -4   16.50    3.00
   1  13  -4   18.20    3.40
   1 -13   4   15.60    2.30
  -1 -13   4   20.60    2.40
  -1  13  -4   15.80    3.10
   1  13   4   12.90    2.50
  -1  13   5   64.19    6.00
   1  13  -5   58.69    6.90
  -1 -13  -5   59.29    6.60
   1 -13   5   51.09    5.60
   1  13   5   40.30    5.60
  -1  13  -5   49.70    6.70
  -1 -13   5   60.89    5.60
  -1  13   6   29.50    3.90
   1  13  -6   28.70    4.70
   1 -13   6   24.70    3.50
  -1  13  -6   32.60    4.80
  -1 -13   6   33.10    3.70
   1  13   6   25.30    3.70
  -1  13   7   14.80    2.60
   1 -13   7   11.00    2.40
  -1 -13   7    9.50    2.20
   1  13   7   11.20    2.50
   2 -13   0   17.60    2.40
  -2 -13   0   15.10    2.60
   2  13   0   21.20    2.70
  -2  13   0   24.10    3.20
  -2  13   0   16.40    2.60
   2  13  -1   57.89    6.50
   2 -13   1   52.79    5.70
   2  13  -1   55.49    5.80
  -2  13   1   70.29    6.10
  -2 -13  -1   60.89    6.40
  -2 -13   1   55.99    6.10
  -2  13  -1   53.09    5.80
  -2 -13   1   57.69    5.70
  -2  13  -1   61.69    6.80
   2  13   1   60.59    6.00
  -2 -13  -2   17.90    2.70
  -2  13   2   15.80    2.40
   2  13  -2   15.20    2.70
   2  13  -2   11.20    2.10
   2 -13   2   16.20    2.10
  -2  13  -2   12.40    2.90
  -2 -13   2   15.80    2.20
  -2  13  -2   12.10    2.10
  -2 -13   2   13.90    2.00
   2  13   2   15.20    2.40
  -2 -13  -3   81.59    8.00
   2  13  -3   72.89    8.20
   2 -13   3   72.59    7.10
  -2  13   3   66.79    7.20
  -2 -13   3   71.29    7.30
   2  13   3   73.39    7.30
  -2  13  -3   73.49    8.30
  -2 -13   3   68.89    6.90
  -2 -13  -4   97.49   10.10
   2  13  -4   97.39   10.40
   2 -13   4  105.29    9.10
  -2  13   4   76.49    9.00
  -2  13  -4   92.49   10.50
  -2 -13   4  101.59    9.00
   2  13   4   97.89    9.20
  -2 -13   4   87.69    9.50
   2 -13   5    3.50    1.40
   2  13  -5    0.50    1.90
  -2 -13  -5    3.20    1.80
  -2  13   5    2.30    1.40
  -2  13  -5    4.60    2.20
  -2 -13   5    3.90    1.20
   2  13   5    4.90    1.60
  -2 -13   5    2.20    1.20
   2  13  -6   19.60    3.70
  -2  13   6   16.60    3.00
   2 -13   6   16.10    2.80
  -2  13  -6   16.50    3.70
   2  13   6   18.00    2.90
  -2  13   7    8.90    2.20
   2  13   7    9.00    2.30
   3  13   0   12.00    2.20
  -3  13   0    8.50    1.90
  -3  13   0   17.90    2.80
  -3 -13   0   14.10    2.20
   3 -13   0   11.80    2.00
  -3 -13  -1   41.50    5.00
   3  13  -1   51.59    5.40
  -3  13   1   43.70    4.80
   3 -13   1   44.40    4.60
   3  13  -1   46.30    4.70
  -3  13  -1   50.39    4.80
  -3  13  -1   38.50    5.40
  -3 -13   1   40.40    4.40
   3  13   1   41.90    4.70
  -3 -13   1   42.60    4.80
   3  13  -2   27.70    3.50
  -3 -13  -2   27.70    4.00
  -3  13   2   28.80    3.70
   3 -13   2   25.20    3.40
   3  13  -2   37.20    4.40
  -3  13  -2   29.30    3.60
  -3 -13   2   36.10    3.50
  -3  13  -2   27.40    4.30
  -3 -13   2   38.30    3.70
   3  13   2   31.30    3.70
   3  13  -3   37.90    5.00
  -3 -13  -3   40.50    5.00
  -3  13   3   36.10    4.40
   3 -13   3   37.90    4.20
  -3  13  -3   41.60    5.20
   3  13   3   34.20    4.30
  -3 -13   3   39.60    4.30
   3 -13   4   38.50    4.40
  -3 -13  -4   47.20    5.30
  -3  13   4   39.30    4.60
   3  13  -4   39.80    5.40
   3  13   4   41.00    4.60
  -3  13  -4   34.30    5.30
  -3 -13   4   39.90    4.60
   3 -13   5   70.19    6.50
  -3 -13  -5   56.69    7.20
  -3  13   5   59.89    6.50
   3  13  -5   72.09    7.80
   3  13   5   69.79    6.70
  -3  13  -5   66.69    7.80
  -3 -13   5   48.00    6.50
  -3  13   6    2.50    1.60
   3 -13   6    3.10    1.50
  -3 -13  -6    1.80    1.80
   3  13  -6    0.70    2.10
  -3 -13   6    2.00    1.40
   3  13   6    2.20    1.60
  -3  13  -6    2.90    2.50
   3  13   7    1.70    1.70
  -3 -13   7    1.90    1.50
  -4 -13   0   29.90    3.90
   4  13   0   36.00    3.80
  -4  13   0   28.40    4.20
  -4  13   0   37.10    3.90
   4 -13   0   26.70    3.50
   4  13  -1    1.30    1.20
  -4  13   1    2.40    1.30
  -4 -13  -1    2.30    1.20
  -4  13   1    2.50    1.70
   4 -13   1    1.60    0.90
  -4  13  -1    2.00    1.20
   4  13   1    0.80    1.20
  -4 -13   1    1.40    1.10
  -4  13  -1   -0.10    1.50
   4 -13   2   31.50    3.60
  -4 -13  -2   28.70    4.20
  -4  13   2   36.20    4.00
   4  13  -2   36.40    3.80
  -4  13  -2   30.20    4.60
  -4 -13   2   29.40    3.80
   4  13   2   35.90    4.00
  -4  13  -2   33.00    3.80
   4 -13   3   33.40    3.90
  -4  13   3   30.10    4.00
  -4 -13  -3   33.00    4.60
  -4 -13   3   38.60    4.10
  -4  13  -3   35.50    4.90
   4  13   3   33.00    4.10
   4 -13   4   15.10    2.40
  -4 -13  -4   18.60    3.20
  -4  13   4   23.70    3.00
  -4  13  -4   18.70    3.50
   4  13   4   13.90    2.70
  -4 -13   4   14.60    2.60
   4 -13   5    1.80    1.30
  -4 -13  -5    4.90    2.00
  -4  13   5    4.00    1.60
  -4  13  -5    4.30    2.30
   4  13   5    2.10    1.60
  -4 -13   5    2.20    1.30
  -4 -13  -6    3.60    2.10
   4 -13   6    2.10    1.50
  -4  13   6    5.20    1.80
  -4  13  -6    0.20    2.30
   4  13   6    2.70    1.50
  -4 -13   6    1.70    1.40
   4  13   6    4.30    1.80
   4  13   7    3.90    1.80
  -5  13   0   11.30    2.60
  -5 -13   0   10.30    2.10
  -5  13   0   11.50    2.20
   5 -13   0   10.30    1.90
   5  13   0    9.20    2.00
   5 -13   1   22.50    2.80
  -5  13   1   32.30    3.30
   5  13  -1   24.60    3.10
  -5  13   1   22.20    3.70
  -5 -13  -1   22.80    3.30
   5  13   1   23.10    3.10
  -5  13  -1   20.60    3.10
  -5  13  -1   16.30    3.50
  -5 -13   1   21.50    3.10
   5  13  -2   18.50    2.60
   5 -13   2    9.80    2.20
  -5 -13  -2   17.60    3.00
  -5  13   2   19.70    2.80
   5  13   2   19.70    2.80
  -5 -13   2   18.20    2.60
  -5  13  -2   21.40    3.60
  -5  13  -2   18.10    2.60
   5 -13   3   27.30    3.50
  -5 -13  -3   24.00    4.10
  -5  13   3   30.20    3.80
  -5  13  -3   35.70    4.80
   5  13   3   33.50    3.90
  -5 -13   3   31.60    3.70
  -5  13   4    3.90    1.60
  -5 -13  -4    4.80    2.10
   5 -13   4    2.20    1.30
  -5 -13   4    7.20    1.70
   5  13   4    6.70    1.90
  -5  13  -4    5.60    2.40
   5 -13   5    0.50    1.10
  -5  13   5   -1.40    1.10
  -5 -13  -5    0.00    1.50
   5  13   5   -1.50    1.10
  -5 -13   5    0.10    1.20
  -5  13  -5   -1.50    1.80
  -5  13   6    9.60    2.30
  -5 -13  -6    5.50    2.60
  -5 -13   6    7.20    2.10
  -5  13  -6   10.20    3.50
   5  13   6    6.80    2.20
   5  13   6    8.00    2.00
  -6 -13   0   99.29   10.30
  -6  13   0  109.99    9.80
   6 -13   0   89.39    9.50
   6  13   0  100.09    9.70
  -6  13   0  106.39   11.10
  -6  13   1   10.30    2.30
   6  13  -1   15.20    2.40
  -6 -13  -1   13.20    2.50
   6 -13   1   16.10    2.20
  -6  13   1   15.20    2.90
  -6  13  -1   10.50    2.90
  -6 -13   1   13.40    2.40
   6  13   1   13.00    2.40
  -6  13  -1   12.50    2.30
  -6 -13  -2   32.10    4.30
  -6  13   2   23.50    3.70
   6 -13   2   36.10    3.70
   6  13  -2   33.30    3.80
  -6  13  -2   34.50    3.80
  -6  13  -2   28.50    4.60
  -6 -13   2   31.00    3.90
   6  13   2   27.90    3.80
   6 -13   3   37.70    4.30
  -6  13   3   44.10    4.60
  -6 -13  -3   38.10    5.00
   6  13   3   33.20    4.40
  -6  13  -3   47.10    5.80
  -6 -13   3   36.20    4.60
   6 -13   4   29.40    3.80
  -6  13   4   34.80    4.20
  -6 -13  -4   32.80    4.80
   6  13   4   26.90    3.90
  -6 -13   4   32.60    4.00
  -6  13  -4   34.00    5.10
  -6  13   5   17.00    2.90
   6 -13   5   11.80    2.30
  -6 -13  -5   14.80    3.30
  -6 -13   5   14.90    2.70
   6  13   5   11.70    2.60
  -6  13  -5   19.40    4.00
  -6  13   6    9.80    2.50
   6  13   6   11.30    2.60
  -7  13   0    3.50    1.50
  -7 -13   0    1.10    1.30
  -7  13   0    0.50    1.60
   7 -13   0    2.40    1.20
   7  13   0    0.10    1.20
   7  13  -1   11.50    2.20
  -7  13   1    9.40    2.10
   7 -13   1    9.70    1.90
  -7  13   1    5.10    2.20
  -7 -13  -1    9.00    2.20
   7  13   1   10.20    2.20
  -7 -13   1    6.10    1.90
  -7  13  -1    9.40    2.80
  -7 -13  -2   11.40    2.60
   7 -13   2   10.40    2.00
  -7  13   2    7.90    2.00
  -7 -13   2    8.80    2.00
   7  13   2   14.30    2.60
  -7  13  -2   13.00    3.20
   7 -13   3    1.70    1.20
  -7  13   3    2.80    1.40
  -7 -13  -3    5.50    2.10
   7  13   3    2.40    1.50
  -7 -13   3    3.40    1.50
  -7  13  -3    1.90    2.10
  -7  13   4    1.30    1.40
   7 -13   4    2.10    1.40
  -7 -13  -4    3.10    2.00
  -7  13  -4    3.80    2.60
  -7 -13   4    4.80    1.60
   7  13   4    2.50    1.60
  -7 -13  -5   30.00    4.70
   7 -13   5   38.00    4.10
  -7  13   5   27.50    4.00
  -7 -13   5   32.50    4.20
  -7  13  -5   25.70    5.10
   7  13   5   30.50    4.20
   8  13   0    0.30    1.30
   8 -13   0    2.20    1.20
  -8 -13   0    2.60    1.40
  -8  13   0   -2.60    1.30
  -8 -13  -1    4.20    1.80
   8  13  -1    8.80    2.00
  -8  13   1    7.00    2.40
   8 -13   1    6.60    1.70
   8  13   1    6.80    2.00
  -8 -13   1    4.60    1.70
  -8  13  -1    4.90    2.50
  -8 -13  -2    8.10    2.30
   8 -13   2    8.00    1.70
  -8  13   2    6.10    1.80
  -8 -13   2    6.10    1.80
  -8  13  -2    5.80    2.70
   8  13   2    5.10    1.90
  -8 -13  -3   13.70    3.00
   8 -13   3    8.30    2.00
  -8  13   3   12.50    2.40
   8  13   3   13.00    2.70
  -8 -13   3   13.40    2.40
  -8  13  -3   15.00    3.50
  -8 -13  -4    7.30    2.50
  -8  13   4    7.40    2.00
   8 -13   4    8.40    2.00
   8  13   4    2.40    1.90
  -8  13  -4    6.60    2.90
  -8 -13   4    3.60    1.70
  -9  13   0    6.20    2.60
   9  13   0   11.70    2.30
   9 -13   0    6.60    1.70
  -9 -13   0    8.70    2.30
   9  13  -1    2.70    1.50
  -9  13   1    1.40    2.00
   9 -13   1    5.00    1.60
  -9 -13  -1    5.50    2.00
  -9  13  -1    2.80    2.00
  -9 -13   1    7.00    1.90
   9  13   1    4.60    1.80
  -9 -13  -2    6.70    2.30
   9 -13   2    1.70    1.30
   9  13   2    3.90    1.80
  -9  13  -2    2.00    2.10
  -9 -13   2    3.20    1.60
  -9 -13  -3    1.70    1.80
   9 -13   3    5.60    1.60
  -9  13   3    4.40    1.70
  -9  13  -3    2.00    2.30
   9  13   3    1.10    1.70
  -9 -13   3    0.90    1.40
   9 -13   4    4.10    1.60
 -10  13   0   -0.10    1.80
 -10 -13   0    2.20    1.50
  10  13   0   -1.50    1.30
  10 -13   1    6.30    1.80
  10  13  -1    8.90    2.20
 -10 -13  -1    5.70    2.10
 -10  13   1    5.80    2.80
 -10 -13   1    6.30    2.00
  10  13   1    6.50    2.10
 -10  13  -1    4.80    2.50
  10 -13   2   38.00    4.70
 -10 -13  -2   47.60    6.00
 -10  13   2   40.20    6.00
  10  13   2   48.00    5.40
 -10  13  -2   49.00    6.60
 -10 -13   2   41.80    5.40
  10 -13   3    5.20    1.70
 -11  13   0    4.20    2.50
 -11  13   1    8.30    3.00
  11  13  -1    8.00    2.30
 -11  13   2    7.10    2.90
   0  14   0    0.10    1.00
   0  14  -1   76.39    7.20
   0  14  -1   77.49    8.10
   0 -14   1   70.99    7.10
   0  14   1   66.39    7.10
   0  14  -2    1.50    1.50
   0  14  -2    1.40    1.00
   0  14   2    0.10    1.10
   0 -14   2   -0.40    0.80
   0  14   3    0.20    1.20
   0 -14   3   -0.10    0.80
   0  14  -3    0.20    1.60
   0 -14   4   26.10    3.00
   0  14  -4   24.80    4.00
   0  14   4   18.70    3.20
   0  14   5   18.90    3.00
   0  14  -5   16.60    3.80
   0 -14   5   17.90    2.60
   0  14  -6    5.30    2.70
   0 -14   6    5.80    1.80
   0  14   6    6.70    2.00
   0  14   7   -0.40    1.40
   1 -14   0  145.89   14.00
   1  14   0  148.29   14.00
  -1  14   0  166.58   14.20
   1  14  -1   26.70    4.00
  -1  14   1   21.30    3.40
   1 -14   1   29.10    3.40
   1  14  -1   36.40    3.50
   1  14   1   30.90    3.60
  -1  14  -1   38.20    4.20
  -1  14  -1   23.50    3.40
  -1 -14   1   27.30    3.30
  -1  14   2   17.10    2.50
   1  14  -2   13.80    2.80
   1 -14   2   12.50    2.00
  -1  14  -2   12.00    2.70
  -1  14  -2   14.20    2.20
   1  14   2   13.10    2.30
  -1 -14   2    7.90    1.80
   1 -14   3   40.00    4.20
   1  14  -3   38.60    5.20
  -1  14   3   39.40    4.50
  -1  14  -3   35.40    5.00
  -1 -14   3   39.80    4.10
   1  14   3   34.70    4.30
   1  14  -4    4.30    2.10
   1 -14   4    4.60    1.50
  -1  14   4    5.80    1.80
  -1  14  -4    2.00    1.90
   1  14   4    2.40    1.50
  -1 -14   4    5.60    1.40
   1  14  -5    5.00    2.50
  -1  14   5    6.40    2.00
   1 -14   5    7.70    1.70
   1  14   5    5.90    1.90
  -1  14  -5    8.00    2.70
  -1 -14   5    7.10    1.60
   1  14  -6   -1.10    1.70
   1 -14   6    0.80    1.30
  -1  14   6   -2.40    1.20
   1  14   6    0.00    1.40
  -1 -14   6    0.60    1.20
  -1  14  -6    0.80    2.20
  -1  14   7   -0.40    1.50
  -2 -14   0   14.00    2.60
   2 -14   0   16.80    2.40
  -2  14   0   19.90    3.10
   2  14   0   18.70    2.60
  -2  14   0   16.20    2.60
  -2 -14  -1   18.20    3.20
  -2  14   1   25.70    3.30
   2  14  -1   26.00    3.10
   2  14  -1   23.60    3.40
   2 -14   1   21.20    2.90
  -2 -14   1   23.30    2.90
  -2 -14   1   24.70    3.10
  -2  14  -1   29.20    3.80
   2  14   1   22.80    3.20
  -2  14  -1   27.30    3.20
  -2 -14  -2   13.20    2.50
   2 -14   2   11.50    2.10
  -2  14   2   14.70    2.40
   2  14  -2   17.00    2.80
   2  14   2   14.40    2.40
  -2 -14   2   13.30    2.00
  -2  14  -2   15.80    2.90
  -2 -14   2   10.90    2.00
  -2  14  -2   12.90    2.20
   2  14  -3   14.60    2.80
  -2  14   3   18.30    2.60
   2 -14   3   13.60    2.20
  -2 -14  -3   14.90    2.80
  -2 -14   3   13.60    2.10
  -2  14  -3   20.70    3.50
   2  14   3   10.20    2.30
  -2 -14  -4   37.40    4.40
  -2  14   4   35.80    3.90
   2  14  -4   34.70    4.40
   2 -14   4   23.80    3.40
   2  14   4   25.50    3.60
  -2 -14   4   25.50    3.30
  -2  14  -4   26.90    4.40
  -2 -14  -5   48.00    6.30
   2 -14   5   53.49    5.40
  -2  14   5   49.30    5.70
   2  14   5   49.50    5.70
  -2  14  -5   55.39    6.90
   2 -14   6    3.10    1.60
   2  14  -6    2.80    2.50
  -2  14   6    3.00    1.70
  -2  14  -6    4.80    2.40
   2  14   6    5.30    1.90
  -3 -14   0  572.74   48.90
   3 -14   0  479.05   45.60
  -3  14   0  565.54   50.49
   3  14   0  452.45   45.20
   3  14  -1   64.09    5.80
  -3 -14  -1   50.69    6.10
   3 -14   1   44.80    5.60
  -3  14  -1   54.99    5.80
  -3 -14   1   54.29    5.50
  -3  14  -1   62.49    6.80
  -3 -14   1   64.59    6.10
   3  14   1   52.79    5.70
   3  14  -2    3.90    1.90
  -3  14   2    4.40    1.60
   3 -14   2    4.50    1.30
  -3 -14  -2    5.20    1.80
  -3 -14   2    3.70    1.30
  -3  14  -2    4.30    2.00
  -3  14  -2    4.80    1.50
   3  14   2    4.70    1.50
  -3 -14   2    4.50    1.20
  -3  14   3   62.09    6.70
   3  14  -3   80.79    8.00
  -3 -14  -3   68.59    7.50
   3 -14   3   59.79    6.50
   3  14   3   65.19    6.70
  -3 -14   3   66.19    6.80
  -3  14  -3   59.29    7.70
  -3 -14  -4   16.20    2.90
   3  14  -4   11.00    2.80
  -3  14   4    9.10    2.20
   3 -14   4    8.00    2.00
  -3  14  -4   14.70    3.30
   3  14   4   10.90    2.30
  -3 -14   4   13.70    2.20
   3  14  -5   23.80    4.00
  -3 -14  -5   22.80    3.70
   3 -14   5   20.70    2.80
  -3  14   5   21.20    3.20
  -3 -14   5   17.20    2.90
   3  14   5   13.50    2.90
  -3  14  -5   19.90    3.90
   3 -14   6    1.40    1.40
   3  14  -6    1.90    2.20
  -3  14   6   -1.20    1.30
  -3 -14  -6    0.90    1.80
  -3  14  -6   -2.00    1.80
   3  14   6    2.20    1.60
   4 -14   0    1.80    1.00
  -4  14   0    0.50    1.50
  -4  14   0    0.60    1.20
  -4 -14   0   -0.20    1.10
   4  14   0    1.00    1.30
  -4 -14  -1    0.20    1.10
   4  14  -1    0.60    1.20
  -4  14   1    0.30    1.10
   4 -14   1   -0.50    0.80
   4  14   1    0.80    1.10
  -4 -14   1    0.50    1.00
  -4  14  -1    1.20    1.70
  -4  14  -1   -1.20    1.10
   4 -14   2   10.60    2.10
  -4  14   2   21.80    2.80
  -4 -14  -2   17.70    2.90
  -4 -14   2   12.90    2.20
  -4  14  -2   14.50    3.20
  -4  14  -2   13.10    2.40
   4  14   2   13.90    2.50
  -4  14   3    9.00    2.20
  -4 -14  -3   13.00    2.70
   4 -14   3   12.20    2.10
   4  14   3   12.30    2.40
  -4  14  -3   10.40    2.90
  -4 -14   3   11.60    2.10
  -4  14   4    8.90    2.20
  -4 -14  -4   12.00    2.60
   4 -14   4    9.50    2.00
  -4  14  -4    6.40    2.60
   4  14   4    9.00    2.20
  -4 -14   4    9.20    2.00
  -4  14   5    1.20    1.50
   4 -14   5    1.80    1.30
  -4 -14  -5    2.60    1.80
  -4  14  -5   -3.00    1.80
   4  14   5   -0.90    1.20
  -4 -14   5    0.50    1.30
  -4 -14  -6    3.40    2.30
  -4  14   6    7.30    2.20
  -4 -14   6    6.80    2.00
   4  14   6    7.00    2.20
  -5  14   0   99.79   11.90
  -5  14   0  126.59   10.90
  -5 -14   0  109.79   11.40
   5  14   0  134.19   10.80
   5 -14   0   95.59   10.50
   5  14  -1    1.90    1.30
  -5 -14  -1    3.20    1.50
  -5  14   1   -0.10    1.10
   5 -14   1    1.40    1.00
  -5 -14   1    0.20    1.20
  -5  14  -1    0.50    1.20
  -5  14  -1    0.70    1.70
   5  14   1    0.20    1.20
  -5  14   2   19.40    2.90
  -5 -14  -2   16.20    3.00
   5 -14   2   15.30    2.50
  -5  14  -2   15.60    2.80
  -5  14  -2   17.50    3.40
  -5 -14   2   22.70    2.80
   5  14   2   15.80    2.80
   5 -14   3    7.40    1.70
  -5  14   3    7.70    2.00
  -5 -14  -3    8.30    2.40
  -5 -14   3    7.50    1.80
  -5  14  -3    6.70    2.60
   5  14   3    8.00    2.00
  -5  14   4    4.30    1.80
  -5 -14  -4    2.90    2.00
   5 -14   4    2.60    1.40
  -5  14  -4    3.70    2.40
  -5 -14   4    4.00    1.40
   5  14   4    1.30    1.40
  -5 -14  -5    6.40    2.50
  -5  14   5    7.80    2.20
   5 -14   5    2.60    1.50
  -5 -14   5    5.90    1.80
   5  14   5    6.80    2.00
  -5  14  -5    6.80    2.80
  -5 -14   6    1.30    1.60
   5  14   6    7.50    1.80
  -6  14   0    0.80    1.40
  -6 -14   0    0.60    1.30
   6  14   0    0.00    1.20
   6 -14   0    1.30    1.10
  -6  14   0   -0.60    1.60
   6  14  -1   37.20    4.40
   6 -14   1   32.80    4.10
  -6 -14  -1   39.80    4.80
  -6  14   1   33.20    4.40
  -6  14  -1   35.10    5.10
  -6  14  -1   48.10    4.70
   6  14   1   35.00    4.40
  -6 -14   1   36.70    4.50
  -6  14   2    2.30    1.40
   6 -14   2    1.00    1.00
  -6 -14  -2    4.30    1.90
  -6 -14   2    2.50    1.30
  -6  14  -2    5.70    1.60
  -6  14  -2    1.70    1.90
   6  14   2    3.60    1.60
  -6  14   3    3.90    1.70
  -6 -14  -3    4.20    2.00
   6 -14   3    3.90    1.40
  -6 -14   3    4.10    1.40
  -6  14  -3    7.70    2.80
   6  14   3    3.70    1.60
  -6 -14  -4   18.00    3.60
   6 -14   4   15.50    2.50
  -6  14   4   13.60    2.70
  -6  14  -4   13.00    3.60
   6  14   4   11.40    2.50
  -6 -14   4   10.70    2.30
  -6 -14  -5    2.20    2.00
  -6  14   5    2.70    1.70
   6 -14   5    0.30    1.20
  -6 -14   5    0.10    1.20
   6  14   5    2.00    1.60
  -6  14  -5    1.60    2.50
   7 -14   0    1.90    1.20
  -7  14   0    1.20    2.10
   7  14   0    1.50    1.30
  -7  14   0    2.60    1.30
  -7 -14   0    2.10    1.40
  -7  14   1   47.70    6.10
  -7 -14  -1   38.60    5.50
  -7  14   1   41.10    5.20
   7  14  -1   54.39    5.40
   7 -14   1   49.80    5.10
   7  14   1   48.00    5.40
  -7  14  -1   40.20    6.10
  -7 -14   1   47.10    5.50
  -7  14  -1   54.29    5.40
   7 -14   2    6.40    1.70
  -7 -14  -2    7.40    2.30
  -7  14   2    6.60    2.00
  -7 -14   2    5.60    1.80
   7  14   2    9.20    2.20
  -7  14  -2    6.20    2.50
  -7  14  -2    7.60    1.90
  -7  14   3   16.60    3.00
  -7 -14  -3   25.80    3.80
   7 -14   3   19.40    2.80
   7  14   3   19.80    3.30
  -7  14  -3   22.40    4.30
  -7 -14   3   20.40    3.00
  -7  14   4   -0.20    1.30
   7 -14   4    3.80    1.50
  -7 -14  -4   -0.50    1.80
  -7  14  -4    2.20    2.30
   7  14   4    2.90    1.80
  -7 -14   4    0.60    1.30
  -8  14   0   -1.10    1.30
  -8  14   0   -1.80    1.70
  -8 -14   0    0.50    1.40
   8  14   0    0.90    1.40
   8 -14   0    0.50    1.10
  -8  14   1    1.10    1.90
  -8  14   1    2.80    1.50
   8 -14   1    3.70    1.40
   8  14  -1    3.80    1.70
  -8 -14  -1    2.00    1.60
  -8  14  -1    4.10    1.70
  -8  14  -1    1.70    2.10
  -8 -14   1    1.40    1.40
   8  14   1    2.80    1.70
  -8 -14  -2    9.20    2.50
   8 -14   2    4.20    1.60
   8  14   2    6.40    2.10
  -8 -14   2    9.50    2.20
  -8  14  -2    7.10    2.10
  -8  14  -2    7.80    2.90
  -8  14   3    8.60    2.20
   8 -14   3    6.40    1.70
  -8 -14  -3   11.90    3.00
  -8  14  -3    4.70    2.70
  -8 -14   3   11.60    2.30
   8  14   3    7.80    2.30
   9 -14   0    0.10    1.10
  -9  14   0   -1.10    1.90
  -9 -14   0    1.70    1.60
   9  14   0   -0.20    1.50
  -9  14   1   15.50    3.00
   9  14  -1   17.10    3.00
   9 -14   1   18.20    2.70
  -9 -14  -1   14.60    3.10
  -9  14   1   11.80    3.30
  -9 -14   1   17.30    3.00
  -9  14  -1   14.30    3.90
  -9 -14  -2    2.90    2.10
  -9  14   2    5.30    1.80
   9 -14   2    6.00    1.60
  -9 -14   2    1.70    1.60
   9  14   2    3.20    1.80
  -9  14  -2    2.30    2.50
   9 -14   3    7.40    2.00
  10  14   0    0.80    1.60
 -10  14   0    2.90    2.30
 -10  14   1   31.20    5.00
  10  14  -1   31.50    4.30
  10 -14   1   30.00    3.90
 -10  14  -1   32.70    5.20
  10 -14   2    4.40    1.70
   0  15   0    0.40    1.10
   0  15   1   10.10    2.20
   0  15  -1   12.80    2.20
   0 -15   1   16.50    2.20
   0  15  -2    2.00    1.50
   0  15   2   -0.60    1.10
   0 -15   2    2.00    1.00
   0  15  -3   58.59    7.20
   0  15   3   56.79    6.40
   0 -15   3   65.39    6.20
   0  15   4   16.60    2.60
   0  15  -4    5.20    2.50
   0 -15   4   10.00    2.00
   0  15   5    5.20    1.90
   0  15  -5    2.90    2.30
   0 -15   5    4.90    1.60
   0  15   6   13.10    2.80
   0 -15   6   13.60    2.40
  -1  15   0   54.59    5.90
   1  15   0   59.09    5.90
   1 -15   1   23.10    2.90
   1  15  -1   18.40    2.90
  -1  15   1   21.10    3.00
  -1  15  -1   24.20    3.00
  -1  15  -1   22.80    3.60
  -1 -15   1   23.50    2.80
   1  15   1   18.30    2.90
   1  15  -2    5.30    2.10
   1 -15   2    4.40    1.30
  -1  15   2    4.80    1.70
   1  15   2    3.60    1.50
  -1 -15   2    3.90    1.30
  -1  15  -2    5.30    2.00
   1  15  -3   15.90    3.40
  -1  15   3   17.10    2.80
   1 -15   3   15.60    2.40
  -1  15  -3   17.50    3.30
  -1 -15   3   21.00    2.50
   1  15   3   17.50    2.70
   1 -15   4   12.30    2.20
  -1  15   4   11.70    2.40
   1  15  -4   12.70    3.00
   1  15   4   10.40    2.30
  -1 -15   4   13.60    2.10
  -1  15  -4    6.10    2.50
   1  15  -5   21.10    4.00
   1 -15   5   18.90    3.00
  -1  15   5   24.00    3.50
  -1 -15   5   24.10    3.10
  -1  15  -5   23.50    4.20
   1  15   5   24.90    3.60
   1 -15   6   16.20    2.50
  -1  15   6    9.10    2.50
   1  15   6   16.20    2.90
   2 -15   0    2.90    1.20
  -2  15   0    0.40    1.20
   2  15   0    1.60    1.10
   2 -15   1   18.90    2.50
  -2  15   1   15.50    2.60
   2  15  -1   15.80    2.50
  -2 -15   1   12.70    2.20
  -2  15  -1   20.30    2.70
   2  15   1   16.40    2.60
  -2  15  -1   15.20    3.10
   2  15  -2    9.00    2.20
   2 -15   2    8.20    1.60
  -2  15   2    3.10    1.60
  -2 -15   2    6.70    1.60
  -2  15  -2    5.70    2.20
   2  15   2    5.10    1.70
   2  15  -3   12.60    2.80
  -2  15   3   15.30    2.60
   2 -15   3   14.10    2.10
  -2  15  -3   11.20    3.00
  -2 -15   3   12.10    2.00
   2  15   3   11.00    2.30
   2 -15   4   14.50    2.40
   2  15  -4   15.00    3.30
  -2  15   4   13.70    2.70
   2  15   4   13.50    2.60
  -2  15  -4   18.00    3.70
  -2  15   5    5.60    2.00
   2 -15   5    4.60    1.60
   2  15  -5    5.90    2.40
   2  15   5    2.90    1.70
  -2  15  -5    3.50    2.30
  -2  15   6    0.90    1.70
   2  15   6    3.20    1.80
   3  15   0    4.90    1.70
   3 -15   0    8.10    1.70
  -3  15   0    7.00    1.80
  -3 -15   0    6.00    1.70
   3 -15   1   29.80    3.60
   3  15  -1   39.30    3.80
  -3 -15  -1   27.10    3.90
  -3  15   1   29.80    3.80
   3  15   1   32.90    3.80
  -3  15  -1   27.60    3.60
  -3 -15   1   23.10    3.50
  -3  15  -1   27.00    4.30
  -3  15   2   17.20    2.90
  -3 -15  -2   20.40    3.20
   3  15  -2   22.70    3.50
   3 -15   2   18.90    2.70
  -3 -15   2   18.00    2.70
  -3  15  -2   21.80    3.60
   3  15   2   17.20    2.80
  -3 -15  -3   46.40    5.50
   3 -15   3   49.99    4.80
  -3  15   3   39.50    5.00
   3  15  -3   44.00    5.70
   3  15   3   36.60    4.80
  -3  15  -3   41.30    5.70
   3  15  -4   11.80    3.10
   3 -15   4   12.10    2.20
  -3 -15  -4    9.30    2.70
  -3  15   4   17.00    2.80
   3  15   4    9.40    2.30
  -3  15  -4   12.90    3.40
  -3 -15  -5   14.40    3.20
   3 -15   5    9.70    2.20
  -3  15   5   10.30    2.50
   3  15  -5    9.80    3.20
  -3  15  -5   10.50    3.40
   3  15   5   15.00    2.70
  -3 -15  -6   26.00    4.40
  -4 -15   0   30.10    4.10
   4  15   0   44.00    4.20
  -4  15   0   31.40    4.10
   4 -15   0   29.20    3.80
   4 -15   1   14.20    2.30
   4  15  -1   14.60    2.50
  -4  15   1   13.70    2.60
  -4 -15  -1   16.00    2.80
  -4  15  -1   19.20    2.80
  -4 -15   1   18.50    2.60
   4  15   1   11.10    2.40
  -4  15  -1   14.00    3.20
  -4  15   2   -1.40    1.10
  -4 -15  -2    0.00    1.30
   4 -15   2    0.60    1.00
  -4  15  -2    2.00    1.90
   4  15   2   -1.00    1.10
  -4 -15   2    0.10    1.00
  -4  15   3   57.29    5.90
  -4 -15  -3   60.89    6.40
   4 -15   3   50.49    5.40
  -4 -15   3   50.89    5.60
  -4  15  -3   58.89    6.90
   4  15   3   35.40    5.40
   4 -15   4    0.20    1.00
  -4  15   4   -1.00    1.20
  -4 -15  -4    1.10    1.60
  -4  15  -4    0.80    2.00
  -4 -15   4    1.10    1.10
   4  15   4   -0.20    1.30
  -4  15   5    6.90    2.20
  -4 -15  -5    7.90    2.60
   4 -15   5   11.00    2.20
  -4  15  -5   10.90    3.30
  -4 -15   5    6.20    1.90
   4  15   5    8.80    2.30
  -5  15   0   -0.30    1.40
  -5  15   0   -0.80    1.70
  -5 -15   0    0.10    1.30
   5  15   0    0.60    1.20
   5 -15   0    0.10    1.00
   5 -15   1   23.20    2.90
  -5  15   1   17.90    3.10
  -5 -15  -1   23.50    3.30
   5  15  -1   21.20    3.00
   5  15   1   18.90    3.00
  -5  15  -1   16.30    3.10
  -5 -15   1   19.50    3.00
  -5  15  -1   23.10    3.80
   5 -15   2    6.70    1.60
  -5  15   2    4.70    1.70
  -5 -15  -2   10.80    2.40
   5  15   2    8.50    2.10
  -5 -15   2    4.20    1.60
  -5  15  -2    5.70    2.60
  -5  15   3   10.70    2.50
  -5 -15  -3   12.90    3.00
   5 -15   3   13.90    2.20
   5  15   3   14.20    2.70
  -5 -15   3   14.70    2.40
  -5  15  -3   16.40    3.60
  -5 -15  -4   15.40    3.30
   5 -15   4   16.90    2.50
  -5  15   4   22.60    3.10
   5  15   4    8.50    2.50
  -5 -15   4   12.00    2.40
  -5  15  -4   14.60    3.70
  -5 -15  -5    1.40    1.90
  -5  15   5    0.80    1.50
  -5 -15   5    0.00    1.20
   5  15   5   -0.60    1.40
  -6 -15   0  110.49   13.00
  -6  15   0  119.09   12.20
  -6  15   0  139.09   13.90
   6 -15   0  142.99   12.20
   6  15   0  131.79   12.20
   6 -15   1   12.90    2.20
   6  15  -1   10.80    2.30
  -6 -15  -1    9.30    2.40
  -6  15   1   10.00    2.40
   6  15   1   13.50    2.60
  -6  15  -1   13.30    2.50
  -6  15  -1   13.00    3.30
  -6 -15   1   12.70    2.50
  -6 -15  -2    8.40    2.50
  -6  15   2   12.80    2.70
   6 -15   2   12.10    2.30
  -6  15  -2   11.70    3.30
   6  15   2   19.40    2.80
  -6 -15   2   15.00    2.50
   6 -15   3   16.10    3.00
  -6  15   3   25.60    3.60
  -6 -15  -3   30.10    4.20
   6  15   3   26.70    3.60
  -6  15  -3   29.20    4.60
  -6 -15   3   26.10    3.40
   6 -15   4    1.80    1.50
  -6  15   4    5.30    1.90
  -6 -15  -4   10.40    2.80
   6  15   4    2.00    1.70
  -6 -15   4    8.50    2.00
  -6  15  -4    5.00    2.80
  -7 -15   0    1.10    1.50
   7 -15   0   -0.70    1.00
   7  15   0    0.50    1.40
  -7  15   0    0.00    1.70
  -7  15   0   -0.60    1.40
  -7 -15  -1   12.90    2.80
  -7  15   1   10.20    2.50
   7  15  -1   16.20    2.80
   7 -15   1   13.80    2.40
  -7  15  -1   14.40    2.80
  -7  15  -1   16.50    3.60
  -7 -15   1   17.70    2.80
   7  15   1   11.40    2.60
  -7  15   2   17.50    3.00
   7 -15   2   16.20    2.60
  -7 -15  -2   17.30    3.40
  -7  15  -2   17.50    4.00
  -7 -15   2   15.70    2.90
   7  15   2   20.80    3.20
  -7 -15  -3    2.60    2.00
   7 -15   3    2.40    1.40
  -7  15   3    0.90    1.60
   7  15   3    3.00    1.80
  -7 -15   3    4.20    1.60
  -7  15  -3    0.90    2.40
  -7 -15  -4   15.00    3.50
  -7 -15   4   15.00    2.80
   8 -15   0    6.00    1.70
  -8  15   0    5.10    2.00
  -8  15   0    0.90    2.30
   8  15   0    7.10    2.10
  -8 -15   0    4.40    1.90
   8 -15   1    3.50    1.50
  -8  15   1    2.10    1.60
  -8 -15  -1    3.30    1.80
   8  15  -1    1.90    1.50
  -8  15  -1    2.40    1.60
  -8 -15   1    3.00    1.60
   8  15   1    2.20    1.70
  -8  15  -1    0.60    2.10
  -8  15   2    0.00    1.40
  -8 -15  -2    2.40    1.90
   8 -15   2    0.60    1.20
  -8  15  -2    0.30    2.20
   8  15   2    1.90    1.70
  -8 -15   2    0.10    1.40
  -8 -15   3    1.60    1.40
   9  15   0   38.20    4.80
  -9  15   0   29.20    5.40
  -9 -15   0   37.70    4.90
  -9  15   0   33.60    4.50
   9  15  -1    9.30    2.40
   9 -15   1    5.30    1.80
  -9 -15  -1    9.40    2.60
  -9  15   1    6.90    2.10
  -9 -15   1   10.60    2.50
  -9  15  -1   10.10    3.20
   9  15   1    6.50    2.30
  -9  15  -1    6.70    2.20
   0  16   0   53.29    5.70
   0  16  -1   20.00    3.10
   0  16   1   23.90    3.40
   0 -16   1   27.20    3.10
   0 -16   2   21.40    2.90
   0  16   2   23.20    3.20
   0  16  -2   20.60    3.60
   0  16   3   -0.40    1.20
   0  16  -3    0.80    1.90
   0 -16   3    0.60    1.00
   0  16  -4   44.30    6.30
   0  16   4   52.59    5.50
   0 -16   4   44.20    5.00
   0  16   5    3.90    1.80
   0  16  -5    7.10    2.90
   0 -16   5    6.20    1.70
  -1  16   0    4.30    1.50
   1  16   0    0.70    1.30
  -1  16   1   20.30    3.10
   1 -16   1   22.90    2.90
   1  16  -1   24.10    3.10
   1  16   1   21.70    3.10
  -1 -16   1   20.20    2.80
  -1  16  -1   18.90    2.90
   1 -16   2   19.60    2.70
  -1  16   2   17.90    2.90
   1  16  -2   19.10    3.50
  -1  16  -2   23.20    3.70
   1  16   2   17.00    2.90
  -1 -16   2   21.00    2.80
   1 -16   3    6.10    1.70
   1  16  -3    9.30    2.70
  -1  16   3    9.50    2.20
   1  16   3   12.60    2.30
  -1 -16   3    5.90    1.60
  -1  16  -3    8.80    2.60
   1  16  -4   13.30    3.40
  -1  16   4   18.00    3.00
   1 -16   4   12.50    2.30
   1  16   4   14.20    2.80
  -1  16  -4   11.60    3.30
  -1 -16   4   16.40    2.30
  -1  16   5    6.90    2.10
   1  16  -5    5.50    2.70
   1 -16   5    4.40    1.60
  -1  16  -5   -0.30    2.20
   1  16   5    0.90    1.60
  -1 -16   5    4.80    1.50
  -2  16   0   60.69    6.50
   2  16   0   63.19    6.40
   2 -16   1   28.30    3.50
   2  16  -1   28.70    3.50
  -2  16   1   30.80    3.80
   2  16   1   27.80    3.70
  -2  16  -1   25.40    3.60
  -2  16   2    1.90    1.50
   2 -16   2    3.70    1.30
  -2  16  -2   -0.20    1.70
   2  16   2   -1.50    1.10
  -2 -16   2    5.20    1.40
   2  16  -3   30.20    4.50
   2 -16   3   33.10    3.70
  -2  16   3   27.20    3.90
  -2  16  -3   28.50    4.60
  -2  16   4   11.00    2.40
   2 -16   4    9.70    1.90
   2  16  -4    6.10    2.70
  -2  16  -4    9.00    3.10
   2  16   4   10.60    2.30
   2  16  -5    1.00    2.10
  -2  16   5    4.00    1.90
   2 -16   5    6.00    1.70
   2  16   5    2.50    1.80
  -2  16  -5    4.70    2.50
   3  16   0   18.50    2.90
  -3  16   0   26.10    3.20
   3 -16   0   14.80    2.60
   3  16  -1    1.10    1.40
   3 -16   1    1.20    1.10
  -3  16   1    1.50    1.50
  -3  16  -1   -0.60    1.80
   3  16   1    1.70    1.40
  -3  16  -1    3.30    1.50
  -3  16   2   24.00    3.60
   3 -16   2   24.60    3.20
   3  16   2   24.60    3.40
  -3  16  -2   24.70    4.10
  -3  16   3    7.00    2.00
   3  16  -3    8.50    2.60
   3 -16   3    7.60    1.80
  -3  16  -3    5.10    2.40
   3  16   3    5.00    1.90
  -3  16   4   12.40    2.60
   3  16  -4   12.60    3.20
   3 -16   4    9.50    2.00
  -3  16  -4   11.40    3.30
   3  16   4   11.30    2.60
   3  16  -5   14.30    3.80
   4 -16   0   74.09    7.80
  -4 -16   0   94.39    8.60
   4  16   0   68.69    7.80
  -4 -16  -1   10.40    2.40
   4 -16   1    8.90    1.90
  -4  16   1    5.90    2.10
   4  16  -1   10.50    2.20
  -4 -16   1    8.40    2.00
   4  16   1    8.90    2.20
  -4  16  -1   10.00    2.90
  -4  16  -1    8.20    2.20
   4 -16   2   33.20    4.00
  -4  16   2   36.10    4.50
  -4 -16  -2   34.20    4.70
  -4  16  -2   37.30    5.20
   4  16   2   36.90    4.40
  -4 -16  -3   34.40    4.90
   4 -16   3   35.90    4.20
  -4  16   3   35.70    4.50
   4  16   3   37.30    4.50
  -4  16  -3   31.30    5.20
   4 -16   4   13.50    2.20
  -4  16   4    9.00    2.40
  -4 -16  -4    9.00    2.60
   4  16   4    7.50    2.30
  -4  16  -4   14.40    3.50
  -4 -16  -5   20.20    3.80
  -5  16   0   -0.60    1.30
   5  16   0    3.40    1.60
  -5 -16   0    4.30    1.60
   5 -16   0    0.70    1.10
  -5  16   1    9.10    2.40
  -5 -16  -1   13.20    2.70
   5 -16   1   15.10    2.30
   5  16  -1   15.40    2.60
  -5  16  -1   16.70    3.60
   5  16   1   16.30    2.70
  -5 -16   1    8.70    2.30
  -5  16  -1   13.90    2.70
   5 -16   2    1.40    1.20
  -5  16   2    0.60    1.50
  -5 -16  -2    1.00    1.50
   5  16   2    2.90    1.50
  -5 -16   2    2.00    1.30
  -5  16  -2   -1.10    2.00
  -5  16   3    6.00    2.10
   5 -16   3    8.70    1.90
  -5 -16  -3    8.20    2.40
   5  16   3    6.60    2.10
  -5  16  -3    6.40    2.70
  -5 -16   3    7.70    1.90
  -5 -16  -4   -1.00    1.50
  -5  16   4    0.90    1.50
   5  16   4    0.00    1.50
  -5  16  -4    2.30    2.50
  -5 -16   4    0.00    1.20
  -6 -16   0   22.00    3.70
   6 -16   0   29.60    3.50
  -6  16   0   31.90    3.90
   6  16   0   22.20    3.60
  -6  16   1   46.90    5.20
   6  16  -1   41.50    4.90
  -6 -16  -1   35.20    5.20
   6  16   1   39.30    4.90
  -6  16  -1   45.00    6.10
  -6  16  -1   43.90    5.10
  -6 -16   1   42.50    5.20
  -6 -16  -2   13.50    2.90
   6 -16   2    9.70    2.10
  -6  16   2    9.10    2.40
   6  16   2   15.60    2.80
  -6 -16   2   11.30    2.40
  -6  16  -2   10.90    3.30
   6 -16   3   19.10    2.80
  -6 -16  -3   21.20    3.70
  -6  16   3   17.70    3.10
   6  16   3   12.20    2.90
  -6 -16   3   18.90    2.90
  -6  16  -3   18.30    4.20
  -6 -16  -4    4.10    2.40
  -6 -16   4    6.00    1.80
  -7 -16   0   -0.30    1.50
  -7  16   0    1.70    1.60
   7  16   0    0.20    1.40
  -7 -16  -1    0.00    1.40
   7  16  -1    2.40    1.70
  -7  16   1   -0.10    1.40
   7 -16   1    2.20    1.30
  -7 -16   1    3.90    1.80
  -7  16  -1    0.90    1.50
   7  16   1    3.90    1.80
  -7  16  -1    2.90    2.20
  -7  16   2   13.40    2.80
   7 -16   2    7.60    2.00
  -7 -16  -2    9.50    2.80
  -7 -16   2   10.00    2.30
   7  16   2   11.10    2.60
  -7  16  -2   12.20    3.50
  -7 -16  -3   14.90    3.40
  -7 -16   3   18.20    2.90
  -7  16  -3   11.30    3.80
  -8  16   0    1.30    1.60
  -8 -16   0    1.50    1.70
   8  16   0    3.90    2.00
  -8 -16  -1   19.00    3.60
   8 -16   1   23.30    3.20
  -8  16   1   21.90    3.50
   8  16  -1   21.40    3.40
  -8 -16   1   17.30    3.40
   8  16   1   19.80    3.40
  -8  16  -1   16.80    3.40
  -8  16  -1   22.20    4.30
  -8  16  -2    8.50    3.30
  -9  16   0    0.80    2.20
   0  17   0    0.90    1.30
   0  17  -1   87.39    8.40
   0 -17   1   81.49    8.30
   0  17   1   85.49    8.50
   0 -17   2    2.70    1.30
   0  17   2    3.00    1.50
   0  17  -3   -1.10    1.70
   0 -17   3    0.80    1.10
   0  17   3   -1.50    1.20
   0  17   4    2.50    1.70
   0 -17   4    0.40    1.10
   0  17  -4    3.10    2.50
   0 -17   5   93.49    9.10
  -1  17   0   -0.80    1.30
   1  17   0   -1.60    1.20
   1  17  -1    0.30    1.30
   1 -17   1    0.90    1.10
  -1  17   1   -0.10    1.30
  -1 -17   1    0.60    1.00
  -1  17  -1    1.00    1.30
   1  17   1   -1.70    1.20
  -1  17   2   15.00    2.90
   1 -17   2   20.70    2.70
   1  17   2   19.10    3.00
  -1  17  -2   13.80    3.40
  -1 -17   2   17.40    2.60
   1  17  -3    2.60    2.10
  -1  17   3   -0.80    1.40
   1 -17   3    1.20    1.20
   1  17   3    0.10    1.30
  -1 -17   3    1.00    1.10
  -1  17  -3    2.30    2.00
   1  17  -4   10.60    3.00
  -1  17   4    5.20    2.00
   1 -17   4    9.10    1.90
  -1 -17   4    6.20    1.70
   1  17   4    6.10    2.10
  -1  17  -4    4.50    2.60
  -2  17   0   11.30    2.40
   2  17   0   10.90    2.30
  -2  17   1   12.10    2.50
   2  17  -1    8.70    2.00
   2 -17   1    9.50    2.00
  -2  17  -1   10.20    2.30
   2  17   1    8.30    2.10
  -2  17   2    7.80    2.20
   2 -17   2    7.40    1.80
   2  17   2    5.60    1.90
  -2  17  -2    8.60    2.80
   2  17  -3   10.20    2.80
   2 -17   3    9.90    2.00
  -2  17   3   10.10    2.40
   2  17   3    6.50    2.10
  -2  17  -3    4.90    2.60
  -2  17   4    6.00    2.10
   2  17  -4    7.70    2.80
   2 -17   4    8.50    1.90
  -2  17  -4   12.90    3.20
   2  17   4    9.30    2.30
   3  17   0   15.10    2.70
  -3  17   0   14.60    2.80
  -3  17   1    8.50    2.20
   3  17  -1    7.80    2.10
   3 -17   1   10.80    2.10
   3  17   1    5.60    1.90
  -3  17  -1    8.90    2.10
  -3  17   2    3.50    1.70
   3 -17   2    4.10    1.40
  -3  17  -2    0.80    2.00
   3  17   2    1.40    1.50
   3 -17   3    6.20    1.70
  -3  17   3    3.60    1.80
   3  17   3    6.60    2.10
  -3  17  -3    7.20    3.00
   3  17  -4    4.00    2.60
   3 -17   4    9.40    1.90
  -3  17  -4    8.00    3.20
  -4  17   0   21.80    3.40
   4  17   0   23.90    3.50
   4 -17   1    0.80    1.10
  -4  17   1    2.10    1.60
   4  17  -1    1.80    1.40
   4  17   1   -1.00    1.30
  -4  17  -1    2.50    1.70
  -4  17   2    4.80    2.00
   4 -17   2    7.10    1.70
  -4  17  -2    6.50    2.80
   4  17   2    7.90    2.20
   4 -17   3    2.80    1.30
  -4  17   3    2.00    1.70
   4  17   3    0.90    1.60
  -4  17  -3   -0.80    2.10
  -5 -17   0   15.50    2.90
  -5  17   0   14.50    2.80
   5  17   0    8.50    2.30
  -5 -17  -1    7.30    2.20
   5 -17   1   10.70    2.10
   5  17  -1    6.50    2.10
  -5  17   1    6.20    2.20
  -5  17  -1    6.50    2.20
   5  17   1    6.50    2.10
  -5 -17   1    4.20    1.80
  -5 -17  -2    0.30    1.60
  -5  17   2    3.30    1.90
   5 -17   2    3.00    1.50
   5  17   2    3.40    1.80
  -5  17  -2    2.10    2.40
  -5 -17  -3    2.20    1.90
  -5  17  -3    1.00    2.50
  -5 -17  -4   29.00    4.60
  -6 -17   0   10.10    2.50
   6  17   0   12.20    2.60
  -6  17   0    8.90    2.50
  -6  17   1    7.60    2.40
  -6 -17  -1   13.40    2.90
   6 -17   1   10.20    2.20
   6  17   1   10.10    2.40
  -6  17  -1   11.00    2.70
  -6  17  -1    9.20    3.20
  -6 -17   1    9.70    2.40
  -6  17   2   -0.60    1.50
  -6 -17  -2    2.90    1.90
   6  17   2    4.80    2.00
  -6  17  -2    4.40    2.70
  -6 -17   2    2.70    1.60
  -6 -17  -3    8.60    2.80
  -6 -17   3    7.20    2.10
  -7  17   0   86.49    8.70
  -7 -17   0   77.39    9.00
   7  17   0   79.99    8.40
  -7 -17  -1    1.60    1.80
  -7 -17   1    2.70    1.70
  -7  17  -1    0.80    1.70
  -7  17  -1   -1.40    2.40
   7  17   1   -0.10    1.70
  -7 -17  -2    1.60    1.90
  -7 -17   2    1.20    1.60
  -7  17  -2   -1.90    2.30
  -8  17  -1    2.30    1.90
   0  18   0    0.00    1.40
   0  18   1    9.80    2.30
   0  18   2    1.20    1.50
   0 -18   2   -0.10    1.00
   0  18  -3    3.70    2.40
   0  18   3    4.80    1.90
   0 -18   3    2.80    1.40
   0  18  -4    0.80    2.40
   0 -18   4    2.00    1.40
   1  18   0   11.90    2.60
  -1  18   0   13.30    2.70
   1 -18   1    4.60    1.50
  -1  18   1    5.40    2.00
  -1  18  -1    7.60    2.00
   1  18   1    2.90    1.70
  -1  18   2   10.00    2.50
   1 -18   2    8.50    2.00
   1  18   2    9.90    2.40
  -1 -18   2    8.80    1.90
   1 -18   3    5.40    1.80
  -1  18   3    4.20    2.00
   1  18   3   10.40    2.50
  -1  18  -3    8.20    2.90
  -1 -18   3   11.20    2.10
   1  18  -4    0.70    2.20
  -1  18  -4    2.00    2.50
  -2  18   0    1.80    1.60
   2  18   0    5.60    1.80
  -2  18   1    7.60    2.30
   2 -18   1   10.70    2.10
   2  18   1   10.80    2.40
  -2  18  -1    7.90    2.20
   2 -18   2   30.10    3.60
  -2  18   2   23.30    3.70
   2  18   2   23.40    3.60
   2 -18   3    1.70    1.30
  -2  18   3    3.80    1.90
  -2  18  -3    3.70    2.40
   2  18   3    0.80    1.60
   2  18  -4    7.30    3.00
  -3  18   0   56.49    6.10
   3  18   0   49.60    5.80
   3 -18   1    6.80    1.80
  -3  18   1    5.90    2.10
  -3  18  -1    7.10    2.30
   3  18   1    6.30    2.00
   3 -18   2    8.50    2.00
  -3  18   2    4.20    2.20
   3  18   2    9.40    2.40
  -3  18  -3    5.20    2.90
   3  18  -4    1.70    2.40
   4  18   0   16.20    3.00
  -4  18   0   15.00    3.00
  -4  18   1   34.00    4.40
   4 -18   1   27.30    3.80
  -4  18  -1   36.00    4.30
   4  18   1   26.40    4.10
  -4  18   2    2.60    1.80
   4  18   2    2.50    1.70
  -4  18  -3    4.80    2.80
   5  18   0    1.50    1.60
  -5  18   0    0.00    1.80
  -5  18   1    1.70    1.80
   5  18   1   -0.30    1.50
  -5  18  -2    7.50    3.00
  -6  18   0   -0.10    1.80
   6  18   0    0.80    1.60
  -6 -18  -1    7.50    2.40
  -6 -18  -2    2.50    1.90
  -6  18  -2    1.30    2.40
   0  19   0   -1.30    1.40
   0  19   1    2.70    1.80
   0 -19   2    0.50    1.20
   0 -19   3    8.90    2.10
   1  19   0    4.30    1.90
  -1  19   0    4.50    2.00
  -1  19   1   -1.70    1.30
   1  19   1    3.70    1.80
   1 -19   2   15.80    2.70
  -1 -19   2   20.60    2.90
  -2  19   0   12.30    2.70
   2  19   0   13.20    2.70
  -2  19   1    2.00    1.70
   2 -19   1    1.00    1.40
   2  19   1    0.80    1.60
   3  19   0    0.00    1.60
  -3  19   0    0.90    1.70
  -3  19   1   -2.10    1.60
   3  19   1   -0.10    1.50
   4  19   0   10.00    2.50
  -4  19   0    9.70    2.60
   0  20   0   22.10    3.50
  -1  20   0   -2.00    1.40
   1  20   0   -3.20    1.30
   0   0   0    0.00    0.00
;
_shelx_hkl_checksum     97788
_shelx_res_file
;
TITL 2016_01_20_orgexp1_0ma_a.res in P2(1)2(1)2
    2016_01_20_orgexp1_0ma.res
    created by SHELXL-2016/6 at 16:58:06 on 27-Mar-2017
REM Old TITL 2016_01_20_orgexp1_0ma_a.res in P2(1)2(1)2
REM SHELXT solution in P2(1)2(1)2
REM R1 0.122, Rweak 0.022, Alpha 0.001, Orientation as input
REM Flack x = -2.832 ( 0.865 ) from Parsons' quotients
REM Formula found by SHELXT: C5 N O8
CELL 0.71073 11.0921 14.8876 7.207 90 90 90
ZERR 4 0.001 0.0014 0.0007 0 0 0
LATT -1
SYMM -X,-Y,+Z
SYMM 0.5-X,0.5+Y,-Z
SYMM 0.5+X,0.5-Y,-Z
SFAC C H N O
UNIT 32 76 4 28
EQIV $1 +X,+Y,-1+Z
EQIV $2 2-X,1-Y,+Z
EQIV $3 +X,+Y,1+Z
EQIV $4 -0.5+X,0.5-Y,1-Z
DFIX 0.91 N9 H9a N9 H9b N9 H9c N9A H9Aa N9A H9Ab N9A H9Ac
DFIX 1.5 H9a H9b
DFIX 1.5 H9b H9c
DFIX 1.5 H9c H9a
DFIX 1.5 H9Aa H9Ab
DFIX 1.5 H9Ab H9Ac
DFIX 1.5 H9Ac H9Aa
L.S. 10
PLAN  20
TEMP -148.03
HTAB O12 O11
HTAB O13 O16
HTAB O14 O10_$1
HTAB O16 O10_$2
HTAB O16 O15_$3
HTAB N9 O11
HTAB N9 O12_$3
HTAB N9 O13_$4
HTAB N9 O15_$4
HTAB N9A O11
HTAB N9A O12_$3
HTAB N9A O13_$4
HTAB N9A O15_$4
BOND $H
list 4
fmap 2
acta
REM <olex2.extras>
REM <HklSrc "%./2016_01_20_ORGEXP1_0ma.hkl">
REM </olex2.extras>
WGHT    0.044700    0.135900
FVAR       0.60881   0.68325
O10   4    0.788222    0.451226    0.618773    11.00000    0.02752    0.02413 =
         0.01396   -0.00080    0.00026    0.00081
O11   4    0.726268    0.307801    0.613401    11.00000    0.03336    0.02583 =
         0.01570    0.00151    0.00318   -0.00135
O12   4    0.722842    0.296214    0.253193    11.00000    0.02473    0.02741 =
         0.01529   -0.00134   -0.00082   -0.00579
H12   2    0.702421    0.264043    0.353290    11.00000    0.04703
O13   4    0.972146    0.345428    0.306294    11.00000    0.01958    0.03495 =
         0.01501   -0.00353   -0.00352    0.00601
H13   2    1.000652    0.357778    0.412203    11.00000    0.04057
O14   4    0.787631    0.444500   -0.034746    11.00000    0.02169    0.02932 =
         0.01274    0.00038    0.00023    0.00251
H14   2    0.792190    0.441968   -0.163335    11.00000    0.09156
O15   4    0.968479    0.379099   -0.049635    11.00000    0.03098    0.06383 =
         0.01970    0.00921    0.00832    0.02065
C5    1    0.758232    0.378446    0.537361    11.00000    0.01532    0.02469 =
         0.01317   -0.00023    0.00170    0.00347
C6    1    0.758360    0.380900    0.325123    11.00000    0.01753    0.02357 =
         0.01326   -0.00094   -0.00006    0.00028
AFIX  13
H6    2    0.698877    0.427117    0.283210    11.00000   -1.20000
AFIX   0
C7    1    0.883003    0.406568    0.250510    11.00000    0.01710    0.02320 =
         0.01506   -0.00010   -0.00090   -0.00001
AFIX  13
H7    2    0.904588    0.467567    0.298169    11.00000   -1.20000
AFIX   0
C8    1    0.883613    0.408871    0.037630    11.00000    0.01987    0.02148 =
         0.01526    0.00077    0.00154   -0.00098
O16   4    1.094841    0.380453    0.615425    11.00000    0.02317    0.03091 =
         0.01776   -0.00373    0.00025   -0.00133
H16A  2    1.047851    0.383473    0.712616    11.00000    0.05696
H16B  2    1.139380    0.425218    0.613876    11.00000    0.04947
SAME 0.02 0.02 C1A C2A C3A C4A N9A
PART 1
C1    1    0.445316    0.384380    0.717803    21.00000    0.02603    0.03748 =
         0.03950    0.00423   -0.00884    0.00300
AFIX 137
H1A   2    0.409648    0.328062    0.673732    21.00000   -1.50000
H1B   2    0.513909    0.400409    0.638753    21.00000   -1.50000
H1C   2    0.384759    0.432249    0.712719    21.00000   -1.50000
AFIX   0
C2    1    0.488804    0.372453    0.919581    21.00000    0.01949    0.02297 =
         0.03282   -0.00033    0.00022    0.00172
AFIX  13
H2    2    0.532125    0.428349    0.957990    21.00000   -1.20000
AFIX   0
C3    1    0.385246    0.357076    1.052487    21.00000    0.02490    0.02896 =
         0.04376   -0.00139    0.00064    0.00388
AFIX  23
H3A   2    0.323796    0.404227    1.031552    21.00000   -1.20000
H3B   2    0.347576    0.298478    1.023235    21.00000   -1.20000
AFIX   0
C4    1    0.420079    0.357684    1.255458    21.00000    0.03071    0.04072 =
         0.04423   -0.00537    0.00893   -0.00273
AFIX 137
H4A   2    0.469675    0.304846    1.282853    21.00000   -1.50000
H4B   2    0.347090    0.356292    1.332028    21.00000   -1.50000
H4C   2    0.466033    0.412306    1.282961    21.00000   -1.50000
AFIX   0
N9    3    0.576213    0.295766    0.925338    21.00000    0.01507    0.02079 =
         0.01705   -0.00096   -0.00243   -0.00381
H9C   2    0.544473    0.239506    0.909419    21.00000    0.06665
H9A   2    0.633990    0.304903    0.833793    21.00000    0.01537
H9B   2    0.614515    0.299920    1.036994    21.00000    0.02968
PART 0
PART 2
C1A   1    0.434588    0.380648    0.800664   -21.00000    0.05029    0.03008 =
         0.04025    0.00196   -0.00684    0.00123
AFIX 137
H1AA  2    0.387949    0.331055    0.747348   -21.00000   -1.50000
H1AB  2    0.494591    0.401206    0.710339   -21.00000   -1.50000
H1AC  2    0.380246    0.430337    0.831645   -21.00000   -1.50000
AFIX   0
C2A   1    0.498012    0.348685    0.975032   -21.00000    0.04339    0.03287 =
         0.02507    0.01038    0.00065    0.00466
AFIX  13
H2A   2    0.544271    0.400926    1.025413   -21.00000   -1.20000
AFIX   0
C3A   1    0.416330    0.315315    1.129320   -21.00000    0.03008    0.03798 =
         0.03046    0.00037    0.01017    0.00747
AFIX  23
H3AA  2    0.365209    0.266424    1.079528   -21.00000   -1.20000
H3AB  2    0.467213    0.289296    1.228555   -21.00000   -1.20000
AFIX   0
C4A   1    0.335180    0.385892    1.214669   -21.00000    0.06470    0.04799 =
         0.06256    0.01535    0.02910    0.02735
AFIX 137
H4AA  2    0.281880    0.410607    1.118991   -21.00000   -1.50000
H4AB  2    0.384600    0.434191    1.267114   -21.00000   -1.50000
H4AC  2    0.286538    0.358557    1.313144   -21.00000   -1.50000
AFIX   0
N9A   3    0.587864    0.277673    0.925202   -21.00000    0.02426    0.02107 =
         0.02099   -0.00261    0.00306    0.00955
H9AA  2    0.644922    0.289690    0.837262   -21.00000   -1.20000
H9AB  2    0.534972    0.235673    0.885481   -21.00000   -1.20000
H9AC  2    0.622783    0.262680    1.034497   -21.00000   -1.20000
HKLF 4
REM  2016_01_20_orgexp1_0ma_a.res in P2(1)2(1)2
REM R1 =  0.0403 for    2613 Fo > 4sig(Fo)  and  0.0468 for all    2925 data
REM    236 parameters refined using     20 restraints
END
WGHT      0.0448      0.1354
REM Highest difference peak  0.301,  deepest hole -0.265,  1-sigma level  0.046
Q1    1   0.7728  0.3795  0.4321  11.00000  0.05    0.30
Q2    1   0.8179  0.3813  0.2738  11.00000  0.05    0.19
Q3    1   0.8729  0.4056  0.1404  11.00000  0.05    0.18
Q4    1   0.4389  0.3272  0.5558  11.00000  0.05    0.16
Q5    1   0.4432  0.3187  0.9311  11.00000  0.05    0.16
Q6    1   0.3844  0.4890  1.0231  11.00000  0.05    0.16
Q7    1   0.9435  0.3747 -0.1597  11.00000  0.05    0.15
Q8    1   0.4772  0.4196  0.8695  11.00000  0.05    0.15
Q9    1   0.4171  0.2619  0.5582  11.00000  0.05    0.15
Q10   1   0.4603  0.4154  1.0749  11.00000  0.05    0.14
Q11   1   1.0010  0.4156 -0.0376  11.00000  0.05    0.14
Q12   1   0.2108  0.3982  1.0782  11.00000  0.05    0.14
Q13   1   1.2026  0.4676  0.4426  11.00000  0.05    0.14
Q14   1   0.5253  0.4280  1.1771  11.00000  0.05    0.14
Q15   1   0.8847  0.3788  0.5671  11.00000  0.05    0.14
Q16   1   0.4246  0.2555  0.8535  11.00000  0.05    0.14
Q17   1   0.8343  0.4048  0.3490  11.00000  0.05    0.14
Q18   1   0.6958  0.3963 -0.2309  11.00000  0.05    0.13
Q19   1   0.8948  0.4428  0.4051  11.00000  0.05    0.13
Q20   1   1.0018  0.4067 -0.1605  11.00000  0.05    0.13
;
_shelx_res_checksum     10564
data_Global
_journal_date_recd_electronic     2017-04-07
_journal_date_accepted     2017-04-10
_journal_name_full     'Acta Crystallographica, Section E'
_journal_year     2017
_journal_volume     73
_journal_issue      5
_journal_page_first     716
_journal_page_last     719
_journal_paper_category     GO
_journal_paper_doi     10.1107/S2056989017005448
_journal_coeditor_code     SU5364
_publ_contact_author_name     'Kai E. O. Ylijoki'
_publ_contact_author_address
;
Department of Chemistry
Saint Mary's University
923 Robie St.
Halifax, NS
B3H 3C3
Canada
;
_publ_contact_author_email     kai.ylijoki@smu.ca
_publ_contact_author_phone     ?
_publ_section_title
;
Crystal structure of (<i>S</i>)-<i>sec</i>-butylammonium <i>L</i>-tartrate
monohydrate
;
loop_
    _publ_author_name
    _publ_author_footnote
    _publ_author_address
    'Publicover, Ernlie A.' .
;
Department of Chemistry
Saint Mary's University
923 Robie St.
Halifax, NS
B3H 3C3
Canada
;
    'Kolwich, Jennifer' .
;
Department of Chemistry
Saint Mary's University
923 Robie St.
Halifax, NS
B3H 3C3
Canada
;
    'Stack, Darcie L.' .
;
Department of Chemistry
Saint Mary's University
923 Robie St.
Halifax, NS
B3H 3C3
Canada
;
    'Dou\'e, Alyssa J.' .
;
Department of Chemistry
Saint Mary's University
923 Robie St.
Halifax, NS
B3H 3C3
Canada
;
    'Ylijoki, Kai E. O.' .
;
Department of Chemistry
Saint Mary's University
923 Robie St.
Halifax, NS
B3H 3C3
Canada
;
_publ_section_synopsis
;
The title hydrated molecular salt was prepared by deprotonation of enantiopure
<i>L</i>-tartaric acid with racemic <i>sec</i>-butylamine in water. Only one
enantiomer was observed crystallographically, resulting from the combination
of (<i>S</i>)-<i>sec</i>-butylamine with <i>L</i>-tartaric acid.
;
