# Supplementary material for: Crystal structure of (S)-sec-butyl­ammonium l-tartrate monohydrate
Source: Acta Crystallogr E Crystallogr Commun. 2017 Apr 18;73(Pt 5):716–9. doi: 10.1107/S2056989017005448 (PMC5418791; doi:10.1107/S2056989017005448)
Supplement: Supplementary file 2 [file e-73-00716-Isup2.hkl]

data_I                                                                          
_shelx_title ' 2016_01_20_orgexp1_0ma_a.res in P2(1)2(1)2'                      
_shelx_refln_list_code          4                                               
_shelx_F_calc_maximum      155.45                                               
_exptl_crystal_F_000       520.00                                               
_reflns_d_resolution_high  0.7349                                               
                                                                                
loop_                                                                           
 _space_group_symop_operation_xyz                                               
 'x, y, z'                                                                      
 '-x, -y, z'                                                                    
 '-x+1/2, y+1/2, -z'                                                            
 'x+1/2, -y+1/2, -z'                                                            
                                                                                
_cell_length_a    11.0921                                                       
_cell_length_b    14.8876                                                       
_cell_length_c     7.2070                                                       
_cell_angle_alpha  90.000                                                       
_cell_angle_beta   90.000                                                       
_cell_angle_gamma  90.000                                                       
                                                                                
_shelx_F_squared_multiplier     1.000                                           
                                                                                
loop_                                                                           
 _refln_index_h                                                                 
 _refln_index_k                                                                 
 _refln_index_l                                                                 
 _refln_F_squared_calc                                                          
 _refln_F_squared_meas                                                          
 _refln_F_squared_sigma                                                         
 _refln_observed_status                                                         
   2   0   0        113.28         90.65         8.63 o                         
   4   0   0       4230.52       4137.30       217.42 o                         
   6   0   0       3777.62       3488.06       180.27 o                         
   8   0   0        502.84        493.36        34.21 o                         
  10   0   0        224.47        262.43        22.12 o                         
  12   0   0         62.82         72.04        11.33 o                         
  14   0   0          3.49          2.43         5.13 o                         
   1   1   0       1060.49        973.58        84.18 o                         
   2   1   0       1057.21        958.24        38.72 o                         
   3   1   0        846.37        925.88        42.80 o                         
   4   1   0        854.20        888.37        47.67 o                         
   5   1   0        266.34        270.46         9.46 o                         
   6   1   0         33.62         41.92         1.81 o                         
   7   1   0        162.86        161.94         7.26 o                         
   8   1   0        994.79        932.39        39.17 o                         
   9   1   0        630.21        603.09        25.75 o                         
  10   1   0        226.27        255.59        29.22 o                         
  11   1   0         85.79         84.51         5.46 o                         
  12   1   0        126.14        123.70        11.99 o                         
  13   1   0         94.62        108.71        13.76 o                         
  14   1   0         23.14         38.24         9.58 o                         
   0   2   0        591.75        481.78        27.43 o                         
   1   2   0      10072.30       9706.87       356.25 o                         
   2   2   0        543.12        495.29        24.22 o                         
   3   2   0       8745.61       8239.97       332.78 o                         
   4   2   0        139.86        146.54         7.30 o                         
   5   2   0       2762.70       2446.88       112.10 o                         
   6   2   0        254.80        262.67        10.96 o                         
   7   2   0          6.79         13.19         1.27 o                         
   8   2   0          0.57          0.38         0.95 o                         
   9   2   0        906.53        837.19        39.54 o                         
  10   2   0         63.80         70.52         4.81 o                         
  11   2   0        206.35        228.64        16.98 o                         
  12   2   0        105.99        107.38         6.78 o                         
  13   2   0          2.14          3.64         3.43 o                         
  14   2   0          1.46          5.41         7.82 o                         
   1   3   0        632.28        597.69        20.61 o                         
   2   3   0       9641.74       9320.68       418.38 o                         
   3   3   0       3134.05       3060.50       138.18 o                         
   4   3   0        285.87        287.80        13.56 o                         
   5   3   0        255.37        287.51        13.43 o                         
   6   3   0       1999.26       1741.84       100.87 o                         
   7   3   0       1300.20       1313.18        70.03 o                         
   8   3   0        511.43        452.57        25.04 o                         
   9   3   0        238.96        242.15        12.32 o                         
  10   3   0       1002.44        974.07        45.54 o                         
  11   3   0          0.87          3.20         1.83 o                         
  12   3   0         37.48         37.77         3.78 o                         
  13   3   0        155.87        179.94        12.07 o                         
  14   3   0          1.20          5.40         4.38 o                         
   0   4   0      24165.78      24128.37      1344.05 o                         
   1   4   0        196.06        230.20         7.66 o                         
   2   4   0       4672.27       4923.93       219.99 o                         
   3   4   0          0.80          2.16         0.70 o                         
   4   4   0        130.01        164.35         7.95 o                         
   5   4   0        585.28        610.93        22.78 o                         
   6   4   0        139.35        141.06         6.26 o                         
   7   4   0         32.43         29.69         2.49 o                         
   8   4   0        604.24        639.56        46.99 o                         
   9   4   0         59.81         60.54         6.59 o                         
  10   4   0         14.23         11.75         2.14 o                         
  11   4   0        193.96        189.27        10.23 o                         
  12   4   0         14.89         15.90         2.76 o                         
  13   4   0         23.48         25.77         3.43 o                         
  14   4   0        255.14        221.34        19.36 o                         
   1   5   0       3078.44       2982.31        94.57 o                         
   2   5   0         52.12         45.25         2.09 o                         
   3   5   0       1481.91       1505.99        79.92 o                         
   4   5   0       2900.83       2780.15       125.44 o                         
   5   5   0         97.67         85.45         5.22 o                         
   6   5   0         15.19         20.27         2.15 o                         
   7   5   0        714.52        722.10        38.93 o                         
   8   5   0        964.52        986.17        45.28 o                         
   9   5   0       1122.04       1035.22        59.10 o                         
  10   5   0          0.25          1.14         1.55 o                         
  11   5   0         81.03         76.09         5.80 o                         
  12   5   0         12.19         12.30         2.55 o                         
  13   5   0         28.67         34.63         3.89 o                         
  14   5   0         49.33         45.50         6.75 o                         
   0   6   0        336.36        368.27        17.19 o                         
   1   6   0       5535.39       5334.02       169.73 o                         
   2   6   0        384.44        349.48        12.30 o                         
   3   6   0          0.13          0.55         0.85 o                         
   4   6   0        479.52        509.34        23.59 o                         
   5   6   0        174.05        173.42         8.49 o                         
   6   6   0         23.62         28.75         3.39 o                         
   7   6   0        109.82        103.21         5.59 o                         
   8   6   0         37.32         36.49         2.90 o                         
   9   6   0       1287.11       1153.01        52.60 o                         
  10   6   0         29.89         27.45         3.90 o                         
  11   6   0         56.45         56.46         4.41 o                         
  12   6   0         27.72         26.31         3.51 o                         
  13   6   0        179.11        182.53        10.54 o                         
  14   6   0          3.70          1.08         4.59 o                         
   1   7   0        214.74        211.85         7.07 o                         
   2   7   0         37.35         42.66         1.84 o                         
   3   7   0        375.93        390.88        18.09 o                         
   4   7   0         10.57         10.25         1.32 o                         
   5   7   0         47.92         46.95         3.06 o                         
   6   7   0          2.91          2.60         1.12 o                         
   7   7   0        128.36        124.64         7.59 o                         
   8   7   0         35.21         38.13         3.02 o                         
   9   7   0         27.79         31.79         2.91 o                         
  10   7   0        161.19        141.12        12.08 o                         
  11   7   0         27.39         23.58         3.12 o                         
  12   7   0         45.62         44.56         4.21 o                         
  13   7   0         63.21         75.24        12.14 o                         
   0   8   0         43.02         47.47         2.92 o                         
   1   8   0        426.82        507.48        16.52 o                         
   2   8   0       3098.73       3041.01        97.04 o                         
   3   8   0        123.96        138.85         7.00 o                         
   4   8   0         41.37         42.74         2.88 o                         
   5   8   0         28.51         29.95         2.49 o                         
   6   8   0          1.80          3.89         1.25 o                         
   7   8   0        884.86        927.87        42.68 o                         
   8   8   0        150.66        143.28         7.68 o                         
   9   8   0          0.01          0.02         1.28 o                         
  10   8   0        110.32        117.38        13.35 o                         
  11   8   0          0.12          2.66         2.17 o                         
  12   8   0        217.46        216.07        16.29 o                         
  13   8   0          3.03          2.61         2.59 o                         
   1   9   0         22.06         16.12         1.11 o                         
   2   9   0        157.98        159.57         5.54 o                         
   3   9   0         28.88         26.10         1.96 o                         
   4   9   0         18.99         17.92         1.93 o                         
   5   9   0        876.35        851.94        39.23 o                         
   6   9   0       1352.20       1444.77        65.59 o                         
   7   9   0        255.16        260.06        16.16 o                         
   8   9   0         30.89         41.82         4.44 o                         
   9   9   0         10.85          9.84         1.92 o                         
  10   9   0         72.07         72.79         5.90 o                         
  11   9   0         18.16         27.12         3.77 o                         
  12   9   0         77.03         80.64         6.76 o                         
   0  10   0        191.19        197.15         9.58 o                         
   1  10   0          9.02          7.32         0.89 o                         
   2  10   0         49.25         56.25         2.80 o                         
   3  10   0        470.28        490.73        18.81 o                         
   4  10   0        136.07        152.42         6.97 o                         
   5  10   0         95.80         90.90         5.25 o                         
   6  10   0        363.95        351.81        16.85 o                         
   7  10   0          3.31          2.84         1.53 o                         
   8  10   0        104.08         99.32         8.23 o                         
   9  10   0         81.70         76.79         7.52 o                         
  10  10   0         25.92         27.49         3.76 o                         
  11  10   0        132.75        122.29        10.28 o                         
  12  10   0         27.31         31.16         4.39 o                         
   1  11   0         18.04         18.00         1.89 o                         
   2  11   0        312.07        319.57        12.41 o                         
   3  11   0         25.68         25.87         2.01 o                         
   4  11   0          4.62          3.44         1.23 o                         
   5  11   0        830.75        842.22        38.83 o                         
   6  11   0         52.64         61.60         4.27 o                         
   7  11   0        430.43        423.82        22.55 o                         
   8  11   0        313.84        307.70        17.97 o                         
   9  11   0          0.12         -0.85         1.53 o                         
  10  11   0          9.30          9.84         2.22 o                         
  11  11   0         71.58         81.23         6.75 o                         
  12  11   0          0.13          0.54         4.05 o                         
   0  12   0       2184.96       2114.18        95.56 o                         
   1  12   0         40.39         43.77         2.36 o                         
   2  12   0        364.86        418.40        17.61 o                         
   3  12   0          1.47          1.35         1.21 o                         
   4  12   0        616.88        594.60        35.35 o                         
   5  12   0         10.60         18.00         2.02 o                         
   6  12   0        415.69        434.50        20.80 o                         
   7  12   0        232.26        253.39        12.74 o                         
   8  12   0          4.48          8.14         2.01 o                         
   9  12   0         40.54         36.93         3.89 o                         
  10  12   0          0.02          1.81         1.82 o                         
  11  12   0          0.01          1.18         2.56 o                         
   1  13   0         10.61         11.50         1.57 o                         
   2  13   0         48.10         51.07         4.08 o                         
   3  13   0         23.85         34.61         3.38 o                         
   4  13   0         90.95         86.57         5.45 o                         
   5  13   0         26.32         28.25         2.56 o                         
   6  13   0        249.53        272.97        12.11 o                         
   7  13   0          4.10          4.04         1.61 o                         
   8  13   0          4.35          1.68         2.76 o                         
   9  13   0         16.98         23.09         2.96 o                         
  10  13   0          1.71          0.35         2.50 o                         
  11  13   0         18.71         11.33         6.74 o                         
   0  14   0          0.15          0.27         2.70 o                         
   1  14   0        411.04        415.53        21.91 o                         
   2  14   0         40.38         46.31         3.18 o                         
   3  14   0       1505.44       1398.03        80.52 o                         
   4  14   0          1.26          2.08         1.43 o                         
   5  14   0        298.31        311.71        19.19 o                         
   6  14   0          2.94          1.29         1.55 o                         
   7  14   0          2.82          5.16         1.67 o                         
   8  14   0          0.42         -0.33         1.62 o                         
   9  14   0          0.44          0.44         1.94 o                         
  10  14   0          6.89          4.48         3.54 o                         
   1  15   0        163.18        153.59        11.26 o                         
   2  15   0          8.28          4.40         1.81 o                         
   3  15   0         11.47         18.06         2.32 o                         
   4  15   0         85.66         92.85         8.62 o                         
   5  15   0          2.36         -0.01         1.52 o                         
   6  15   0        297.71        350.14        15.26 o                         
   7  15   0          3.77         -0.03         1.61 o                         
   8  15   0         13.87         13.26         2.38 o                         
   9  15   0         81.59         95.08         6.57 o                         
   0  16   0        129.04        143.77        15.38 o                         
   1  16   0          3.71          6.40         4.86 o                         
   2  16   0        172.70        167.23        12.30 o                         
   3  16   0         49.18         54.29         8.22 o                         
   4  16   0        283.38        214.64        19.82 o                         
   5  16   0          1.65          4.59         2.96 o                         
   6  16   0         59.33         72.95         6.74 o                         
   7  16   0          0.00          1.35         2.33 o                         
   8  16   0          4.53          5.74         2.72 o                         
   9  16   0          1.46          2.16         5.94 o                         
   1  17   0          1.42         -2.38         2.38 o                         
   2  17   0         31.81         29.93         4.48 o                         
   3  17   0         34.55         40.10         5.24 o                         
   4  17   0         47.60         61.70         6.58 o                         
   5  17   0         40.19         35.15         5.39 o                         
   6  17   0         37.99         28.41         3.94 o                         
   7  17   0        194.73        219.94        13.54 o                         
   0  18   0          1.89          0.00         3.78 o                         
   1  18   0         37.11         34.03         5.05 o                         
   2  18   0          8.16          9.77         5.13 o                         
   3  18   0        140.29        143.25        11.34 o                         
   4  18   0         39.57         42.15         5.72 o                         
   5  18   0          0.46          2.14         3.23 o                         
   6  18   0          0.09          1.02         3.23 o                         
   1  19   0         10.19         11.86         3.72 o                         
   2  19   0         45.50         34.44         5.15 o                         
   3  19   0          0.56          1.18         3.14 o                         
   4  19   0         24.99         26.60         4.86 o                         
   0  20   0         50.18         59.62         9.44 o                         
   1  20   0          0.26         -2.57         2.57 o                         
   0   0   1       1276.64       1090.20        66.67 o                         
   1   0   1        773.83        797.27        36.11 o                         
   2   0   1       6250.42       6044.95       244.67 o                         
   3   0   1       2450.51       1889.04        84.16 o                         
   4   0   1        984.38        857.04        43.30 o                         
   5   0   1        171.65        174.45         9.48 o                         
   6   0   1        510.91        511.03        20.81 o                         
   7   0   1        676.72        574.96        34.00 o                         
   8   0   1         18.86         27.47         2.42 o                         
   9   0   1         30.63         30.60         2.53 o                         
  10   0   1        127.37        132.20        10.71 o                         
  11   0   1         20.50         13.58         2.88 o                         
  12   0   1         64.93         78.53        21.04 o                         
  13   0   1         34.62         41.11         6.56 o                         
  14   0   1         20.46         19.56         5.53 o                         
 -14   1   1         45.76         50.81        12.68 o                         
 -13   1   1         61.07         48.97         6.87 o                         
 -12   1   1         51.84         54.14        11.47 o                         
 -11   1   1        133.74        136.60        14.64 o                         
 -10   1   1        162.33        175.68        24.50 o                         
  -9   1   1        144.32        127.80         5.74 o                         
  -8   1   1        207.75        224.56         9.51 o                         
  -7   1   1          2.50          3.43         0.76 o                         
  -6   1   1         11.02         11.48         1.05 o                         
  -5   1   1        316.01        348.29        15.23 o                         
  -4   1   1        217.17        214.16        10.29 o                         
  -3   1   1         21.00         21.29         1.21 o                         
  -2   1   1        784.99        813.23        82.02 o                         
  -1   1   1        571.61        530.97        25.04 o                         
   0   1   1          2.29          9.08         1.18 o                         
   1   1   1        571.12        574.14        27.41 o                         
   2   1   1        786.30        788.45        29.33 o                         
   3   1   1         20.88         19.95         1.15 o                         
   4   1   1        217.15        209.28        11.90 o                         
   5   1   1        315.51        305.98        15.08 o                         
   6   1   1         10.93         11.28         1.10 o                         
   7   1   1          2.51          4.21         0.88 o                         
   8   1   1        208.07        200.93        10.56 o                         
   9   1   1        144.23        129.05         7.32 o                         
  10   1   1        161.99        163.23        11.72 o                         
  11   1   1        133.86        134.66         7.68 o                         
  12   1   1         51.89         44.24         5.47 o                         
  13   1   1         60.88         51.99         7.41 o                         
  14   1   1         45.91         64.51        17.00 o                         
 -14   2   1         32.62         29.07         8.90 o                         
 -13   2   1         15.80         10.39         4.20 o                         
 -12   2   1        130.80        145.93        11.51 o                         
 -11   2   1         66.92         65.10         4.70 o                         
 -10   2   1         10.10          8.97         1.99 o                         
  -9   2   1        158.32        185.08         9.39 o                         
  -8   2   1         48.45         55.47         2.83 o                         
  -7   2   1         78.09         87.54         5.55 o                         
  -6   2   1        562.70        557.95        24.09 o                         
  -5   2   1        269.66        292.51        11.40 o                         
  -4   2   1       1343.08       1282.98        52.97 o                         
  -3   2   1       4423.62       3726.02       184.51 o                         
  -2   2   1       3297.45       2880.77       152.97 o                         
  -1   2   1        258.83        283.31        18.05 o                         
   0   2   1          2.80          0.46         0.37 o                         
   1   2   1        259.46        282.24        12.94 o                         
   2   2   1       3298.50       3055.35       120.45 o                         
   3   2   1       4423.58       4234.06       147.90 o                         
   4   2   1       1343.48       1306.57        59.73 o                         
   5   2   1        270.11        298.12        12.38 o                         
   6   2   1        562.66        606.39        23.96 o                         
   7   2   1         78.19        107.67         5.21 o                         
   8   2   1         48.62         51.67         3.53 o                         
   9   2   1        158.46        166.08        10.70 o                         
  10   2   1         10.10         10.35         2.22 o                         
  11   2   1         66.91         62.16         4.56 o                         
  12   2   1        130.68        124.80         7.78 o                         
  13   2   1         15.76         11.32         4.26 o                         
  14   2   1         32.54         33.90         6.30 o                         
 -14   3   1          1.96         -2.66         3.76 o                         
 -13   3   1         55.32         70.80         7.96 o                         
 -12   3   1        153.72        142.29         8.52 o                         
 -11   3   1         90.36         94.75         5.75 o                         
 -10   3   1          4.65          4.79         1.85 o                         
  -9   3   1         65.47         59.34         4.22 o                         
  -8   3   1         23.50         25.13         1.81 o                         
  -7   3   1        217.67        230.17         9.01 o                         
  -6   3   1         93.28         87.00         5.14 o                         
  -5   3   1        314.19        315.20        13.56 o                         
  -4   3   1       1365.22       1292.18        53.53 o                         
  -3   3   1       2942.59       2700.27       122.58 o                         
  -2   3   1       3174.15       2977.12       152.23 o                         
  -1   3   1       1514.37       1339.92        49.79 o                         
   0   3   1       1390.57       1385.63        50.89 o                         
   1   3   1       1512.65       1360.19        54.79 o                         
   2   3   1       3173.60       2953.55       132.97 o                         
   3   3   1       2942.67       2760.78       143.44 o                         
   4   3   1       1364.58       1354.67        53.53 o                         
   5   3   1        314.60        325.80        13.39 o                         
   6   3   1         93.62         99.63         4.93 o                         
   7   3   1        217.64        227.07        12.36 o                         
   8   3   1         23.47         20.67         2.71 o                         
   9   3   1         65.46         62.66         4.77 o                         
  10   3   1          4.64          2.80         1.72 o                         
  11   3   1         90.18         80.86         6.99 o                         
  12   3   1        154.13        134.23         8.95 o                         
  13   3   1         55.54         62.62         6.58 o                         
  14   3   1          1.95          4.21         3.17 o                         
 -13   4   1          9.93         13.80         2.82 o                         
 -12   4   1        143.21        141.97         8.50 o                         
 -11   4   1        270.38        268.15        27.06 o                         
 -10   4   1         38.47         41.05         3.51 o                         
  -9   4   1        107.29        114.04         7.98 o                         
  -8   4   1          7.78         10.37         1.76 o                         
  -7   4   1         29.52         31.91         2.00 o                         
  -6   4   1       1413.87       1493.72        54.53 o                         
  -5   4   1        779.31        852.80        40.04 o                         
  -4   4   1         26.85         32.04         1.87 o                         
  -3   4   1        247.61        239.61        13.72 o                         
  -2   4   1        904.35        924.53        45.63 o                         
  -1   4   1        998.16       1022.36        35.14 o                         
   0   4   1          8.78          6.69         0.58 o                         
   1   4   1        998.77       1027.68        38.25 o                         
   2   4   1        904.99        947.08        49.54 o                         
   3   4   1        247.15        223.59        10.67 o                         
   4   4   1         26.60         27.32         1.68 o                         
   5   4   1        779.89        871.48        35.37 o                         
   6   4   1       1414.19       1418.56        59.05 o                         
   7   4   1         29.51         34.08         5.23 o                         
   8   4   1          7.79          6.43         1.79 o                         
   9   4   1        107.37        101.50         7.00 o                         
  10   4   1         38.59         39.03         3.95 o                         
  11   4   1        270.45        238.81        14.69 o                         
  12   4   1        142.96        150.27         8.55 o                         
  13   4   1          9.94          8.21         2.52 o                         
  14   4   1          9.66         17.06         5.24 o                         
 -14   5   1         11.82          9.98         5.13 o                         
 -13   5   1         55.37         65.29         5.67 o                         
 -12   5   1         32.50         31.80         3.58 o                         
 -11   5   1         48.91         40.70         3.79 o                         
 -10   5   1          4.03          4.70         1.73 o                         
  -9   5   1         79.25         75.30         4.86 o                         
  -8   5   1        113.69        109.23         5.41 o                         
  -7   5   1        151.11        170.20         7.68 o                         
  -6   5   1         14.43         12.97         1.87 o                         
  -5   5   1        555.73        575.35        23.75 o                         
  -4   5   1        718.58        755.04        33.53 o                         
  -3   5   1        119.97        124.36         6.18 o                         
  -2   5   1        803.27        745.29        28.85 o                         
  -1   5   1        645.22        684.19        23.52 o                         
   0   5   1         86.11         81.84         4.52 o                         
   1   5   1        646.07        676.24        23.40 o                         
   2   5   1        804.04        839.38        49.85 o                         
   3   5   1        120.30        125.88         6.09 o                         
   4   5   1        718.86        730.31        33.18 o                         
   5   5   1        554.86        577.28        26.51 o                         
   6   5   1         14.37         15.78         1.46 o                         
   7   5   1        150.99        165.63         9.93 o                         
   8   5   1        113.82        107.56         7.03 o                         
   9   5   1         79.47         65.15         5.20 o                         
  10   5   1          4.06          3.33         1.83 o                         
  11   5   1         49.04         44.03         5.27 o                         
  12   5   1         32.58         37.71         4.11 o                         
  13   5   1         55.32         50.98         4.68 o                         
  14   5   1         11.86         13.58         4.99 o                         
 -14   6   1         15.00         16.46         6.48 o                         
 -13   6   1         10.43          9.73         2.90 o                         
 -12   6   1         34.10         32.90         4.22 o                         
 -11   6   1         64.25         61.53         5.47 o                         
 -10   6   1        118.54        127.29         7.20 o                         
  -9   6   1          7.77          9.70         1.68 o                         
  -8   6   1        333.39        338.33        14.70 o                         
  -7   6   1         67.79         66.94         4.28 o                         
  -6   6   1         32.31         40.81         4.85 o                         
  -5   6   1        624.02        574.75        28.27 o                         
  -4   6   1        517.82        530.55        38.24 o                         
  -3   6   1        260.87        324.70        14.89 o                         
  -2   6   1        537.10        529.69        19.17 o                         
  -1   6   1         36.63         32.48         1.72 o                         
   0   6   1        496.76        561.16        19.46 o                         
   1   6   1         37.01         36.94         1.69 o                         
   2   6   1        537.32        536.92        23.16 o                         
   3   6   1        260.67        312.89        16.74 o                         
   4   6   1        518.58        523.46        23.99 o                         
   5   6   1        625.05        654.04        28.37 o                         
   6   6   1         32.31         36.11         2.26 o                         
   7   6   1         67.82         80.31         5.25 o                         
   8   6   1        333.42        331.10        22.47 o                         
   9   6   1          7.77          7.07         2.08 o                         
  10   6   1        118.57        111.79         7.95 o                         
  11   6   1         64.35         60.96         5.20 o                         
  12   6   1         34.10         30.98         4.02 o                         
  13   6   1         10.45          5.21         2.43 o                         
  14   6   1         14.96         15.33         4.53 o                         
 -13   7   1          4.59          3.11         2.61 o                         
 -12   7   1        143.68        132.32         9.28 o                         
 -11   7   1          4.81          3.80         2.48 o                         
 -10   7   1          1.87          4.71         2.12 o                         
  -9   7   1        399.31        395.97        19.50 o                         
  -8   7   1         67.71         68.85         4.42 o                         
  -7   7   1        289.76        265.06        14.53 o                         
  -6   7   1         48.14         51.20         3.41 o                         
  -5   7   1        180.16        168.68        11.13 o                         
  -4   7   1        521.06        613.89        31.72 o                         
  -3   7   1         58.79         51.99         3.02 o                         
  -2   7   1        411.55        394.18        15.14 o                         
  -1   7   1       1200.49       1228.89        45.61 o                         
   0   7   1         79.81         86.65         3.43 o                         
   1   7   1       1200.86       1212.31        41.92 o                         
   2   7   1        411.10        403.72        14.88 o                         
   3   7   1         59.00         62.67         2.97 o                         
   4   7   1        520.83        579.78        24.03 o                         
   5   7   1        180.00        180.30         8.63 o                         
   6   7   1         48.34         53.60         3.46 o                         
   7   7   1        289.34        276.40        15.47 o                         
   8   7   1         67.66         74.11         5.96 o                         
   9   7   1        398.53        388.58        22.25 o                         
  10   7   1          1.87          2.50         2.02 o                         
  11   7   1          4.81          6.50         2.32 o                         
  12   7   1        144.01        133.41        14.02 o                         
  13   7   1          4.62          1.87         2.30 o                         
  14   7   1          1.86         -0.54         5.67 o                         
 -13   8   1         10.96          9.06         3.09 o                         
 -12   8   1         55.81         56.35         5.32 o                         
 -11   8   1        101.82         91.04         7.13 o                         
 -10   8   1          4.64          6.54         2.29 o                         
  -9   8   1         10.96          9.69         1.87 o                         
  -8   8   1         78.39         81.23         4.91 o                         
  -7   8   1         55.79         62.72         4.83 o                         
  -6   8   1        641.82        626.15        27.96 o                         
  -5   8   1        441.13        453.72        22.11 o                         
  -4   8   1        153.82        143.92        10.86 o                         
  -3   8   1        775.17        876.43        31.48 o                         
  -2   8   1        266.11        287.54        10.03 o                         
  -1   8   1        131.45        148.80         5.49 o                         
   0   8   1         30.45         39.03         1.91 o                         
   1   8   1        131.68        144.00         5.46 o                         
   2   8   1        266.07        274.30         9.97 o                         
   3   8   1        775.97        792.75        38.37 o                         
   4   8   1        153.56        149.18         7.17 o                         
   5   8   1        441.46        498.54        22.15 o                         
   6   8   1        642.05        576.65        27.89 o                         
   7   8   1         55.65         53.19         4.52 o                         
   8   8   1         78.29         75.60         5.77 o                         
   9   8   1         10.97         10.99         2.39 o                         
  10   8   1          4.79          5.16         2.66 o                         
  11   8   1        101.93         97.18         7.08 o                         
  12   8   1         55.69         56.55         5.40 o                         
  13   8   1         10.99         12.74         4.08 o                         
 -12   9   1         28.78         34.03         4.71 o                         
 -11   9   1         32.76         37.83         4.43 o                         
 -10   9   1         56.87         64.85         4.43 o                         
  -9   9   1         40.50         43.33         3.48 o                         
  -8   9   1        106.20        101.12         7.91 o                         
  -7   9   1        207.34        202.83        10.09 o                         
  -6   9   1         14.97         16.72         2.01 o                         
  -5   9   1        134.20        139.65         7.05 o                         
  -4   9   1        324.22        320.39        24.46 o                         
  -3   9   1        173.50        185.33         8.39 o                         
  -2   9   1       1861.60       1886.34        70.39 o                         
  -1   9   1         51.74         54.37         3.66 o                         
   0   9   1          0.05          0.80         0.60 o                         
   1   9   1         51.76         59.77         3.97 o                         
   2   9   1       1862.02       1876.20        70.44 o                         
   3   9   1        173.83        191.69         8.14 o                         
   4   9   1        324.50        334.78        13.70 o                         
   5   9   1        133.82        131.77         8.95 o                         
   6   9   1         14.95         14.25         2.37 o                         
   7   9   1        207.04        194.76        11.95 o                         
   8   9   1        105.97         97.97         6.91 o                         
   9   9   1         40.52         40.59         4.11 o                         
  10   9   1         56.86         54.05         5.15 o                         
  11   9   1         32.61         37.15         4.44 o                         
  12   9   1         28.74         24.77         3.85 o                         
 -12  10   1          2.69          7.26         2.81 o                         
 -11  10   1          2.64          5.73         2.59 o                         
 -10  10   1         43.60         42.31         3.69 o                         
  -9  10   1         71.92         74.84         4.94 o                         
  -8  10   1         58.22         59.66         4.23 o                         
  -7  10   1        118.03        114.48         9.02 o                         
  -6  10   1         83.47         86.76         5.07 o                         
  -5  10   1        103.39         98.15         5.45 o                         
  -4  10   1        100.98        101.97         7.34 o                         
  -3  10   1        600.93        635.05        24.03 o                         
  -2  10   1        233.67        239.25         9.69 o                         
  -1  10   1         48.61         49.53         2.40 o                         
   0  10   1          1.79          1.39         0.70 o                         
   1  10   1         48.74         52.09         2.43 o                         
   2  10   1        233.74        257.37        10.56 o                         
   3  10   1        601.05        631.15        25.98 o                         
   4  10   1        100.82        122.24         5.97 o                         
   5  10   1        103.76         84.62         6.24 o                         
   6  10   1         83.58         81.17         5.93 o                         
   7  10   1        117.77        106.39         7.34 o                         
   8  10   1         58.28         64.88         7.47 o                         
   9  10   1         71.90         78.10         6.03 o                         
  10  10   1         43.54         40.10         4.55 o                         
  11  10   1          2.66         -0.50         2.27 o                         
  12  10   1          2.69          1.43         2.62 o                         
 -12  11   1         82.87         96.65        12.14 o                         
 -11  11   1          8.30          8.74         2.82 o                         
 -10  11   1         44.51         43.57         4.17 o                         
  -9  11   1        211.47        226.93        11.67 o                         
  -8  11   1         46.66         47.84         3.69 o                         
  -7  11   1        129.99        122.46         6.92 o                         
  -6  11   1          4.80          5.20         1.64 o                         
  -5  11   1         48.14         40.39         2.97 o                         
  -4  11   1         96.13         99.51         5.19 o                         
  -3  11   1         52.04         63.28         3.35 o                         
  -2  11   1          2.02          1.90         0.96 o                         
  -1  11   1        347.20        359.16        13.76 o                         
   0  11   1        110.28        119.37         5.06 o                         
   1  11   1        347.63        351.89        13.63 o                         
   2  11   1          2.01          2.60         1.17 o                         
   3  11   1         52.10         63.90         3.53 o                         
   4  11   1         96.27        110.20         5.17 o                         
   5  11   1         48.18         54.72         4.27 o                         
   6  11   1          4.79          2.62         1.83 o                         
   7  11   1        129.69        123.85         8.18 o                         
   8  11   1         46.47         41.01         4.29 o                         
   9  11   1        210.89        224.76        13.82 o                         
  10  11   1         44.38         43.50         4.71 o                         
  11  11   1          8.32          8.60         2.87 o                         
 -11  12   1         34.41         38.72         4.71 o                         
 -10  12   1          9.31          8.41         2.49 o                         
  -9  12   1         97.55         95.35         8.72 o                         
  -8  12   1        144.71        152.45         8.39 o                         
  -7  12   1         12.04         10.57         3.06 o                         
  -6  12   1        141.50        130.11         7.60 o                         
  -5  12   1         48.57         54.49         4.56 o                         
  -4  12   1         87.23         85.42         4.68 o                         
  -3  12   1        348.28        353.27        15.26 o                         
  -2  12   1        360.41        353.60        13.63 o                         
  -1  12   1        135.72        152.24         6.74 o                         
   0  12   1         39.50         39.40         2.65 o                         
   1  12   1        135.70        139.79         6.63 o                         
   2  12   1        360.45        344.07        14.72 o                         
   3  12   1        348.43        350.67        14.88 o                         
   4  12   1         87.05         95.37         5.44 o                         
   5  12   1         48.34         52.12         3.86 o                         
   6  12   1        141.41        133.75         8.59 o                         
   7  12   1         12.04         13.19         2.66 o                         
   8  12   1        144.34        145.17         9.84 o                         
   9  12   1         97.55         99.52         7.28 o                         
  10  12   1          9.25         11.82         2.94 o                         
  11  12   1         34.27         30.78         4.52 o                         
 -11  13   1         22.77         21.91         4.92 o                         
 -10  13   1         14.03         18.45         2.89 o                         
  -9  13   1         10.98          9.90         2.49 o                         
  -8  13   1         15.37         18.29         2.60 o                         
  -7  13   1         25.93         25.15         2.55 o                         
  -6  13   1         28.89         38.55         2.93 o                         
  -5  13   1         63.03         68.41         4.39 o                         
  -4  13   1          5.96          5.28         1.43 o                         
  -3  13   1        124.24        122.78         5.88 o                         
  -2  13   1        153.66        161.44         7.33 o                         
  -1  13   1         20.37         26.38         2.27 o                         
   0  13   1        394.22        377.66        17.81 o                         
   1  13   1         20.41         28.20         2.30 o                         
   2  13   1        153.86        155.78         7.29 o                         
   3  13   1        124.42        116.58         5.78 o                         
   4  13   1          6.01          2.95         1.65 o                         
   5  13   1         62.88         56.34         4.30 o                         
   6  13   1         28.92         33.96         3.33 o                         
   7  13   1         25.78         23.26         3.45 o                         
   8  13   1         15.35         14.78         3.10 o                         
   9  13   1         10.95         13.44         2.95 o                         
  10  13   1         14.05         16.04         3.38 o                         
 -10  14   1         82.05         83.16         6.75 o                         
  -9  14   1         39.41         43.18         3.62 o                         
  -8  14   1          5.09          7.41         1.92 o                         
  -7  14   1        117.88        126.93         6.78 o                         
  -6  14   1        102.18         96.32         5.94 o                         
  -5  14   1          3.13          3.96         1.59 o                         
  -4  14   1          0.04          0.23         1.36 o                         
  -3  14   1        146.96        146.59        14.58 o                         
  -2  14   1         68.18         62.68         3.82 o                         
  -1  14   1         72.19         79.50         7.10 o                         
   0  14   1        165.75        196.33         9.90 o                         
   1  14   1         72.43         80.91         7.13 o                         
   2  14   1         68.33         68.38         3.86 o                         
   3  14   1        146.97        155.64         7.16 o                         
   4  14   1          0.03          0.67         1.56 o                         
   5  14   1          3.14          1.01         1.73 o                         
   6  14   1        101.88        106.41         7.86 o                         
   7  14   1        117.81        130.33         7.53 o                         
   8  14   1          5.14          6.69         2.26 o                         
   9  14   1         39.37         44.02         6.42 o                         
  10  14   1         82.03         88.22        14.03 o                         
  -9  15   1         18.26         20.64         2.91 o                         
  -8  15   1          8.14          7.24         2.14 o                         
  -7  15   1         35.10         36.40         3.52 o                         
  -6  15   1         32.80         29.74         3.13 o                         
  -5  15   1         58.08         58.48         4.13 o                         
  -4  15   1         44.50         39.38         3.41 o                         
  -3  15   1         66.15         86.80         6.60 o                         
  -2  15   1         41.65         45.61         3.94 o                         
  -1  15   1         61.83         56.77         4.57 o                         
   0  15   1         29.29         36.85         4.62 o                         
   1  15   1         61.50         60.41         4.09 o                         
   2  15   1         41.49         44.03         3.50 o                         
   3  15   1         66.14         75.41         5.08 o                         
   4  15   1         44.58         43.96         4.91 o                         
   5  15   1         58.49         52.28         4.29 o                         
   6  15   1         32.78         35.45         3.61 o                         
   7  15   1         35.05         40.79         3.89 o                         
   8  15   1          8.19          5.78         2.32 o                         
   9  15   1         18.11         22.95         3.34 o                         
  -8  16   1         46.99         58.36         4.61 o                         
  -7  16   1          5.18          2.94         1.93 o                         
  -6  16   1        113.37        112.62         7.93 o                         
  -5  16   1         30.60         36.87         3.35 o                         
  -4  16   1         25.98         24.66         2.87 o                         
  -3  16   1          3.74          3.39         2.02 o                         
  -2  16   1         72.35         78.84         5.60 o                         
  -1  16   1         58.83         60.87         4.72 o                         
   0  16   1         70.22         64.95         4.97 o                         
   1  16   1         58.71         54.68         4.56 o                         
   2  16   1         72.28         71.82         6.96 o                         
   3  16   1          3.77          4.29         2.55 o                         
   4  16   1         25.86         23.64         3.05 o                         
   5  16   1         30.64         37.66         4.05 o                         
   6  16   1        113.44        114.73         7.11 o                         
   7  16   1          5.20          7.56         2.40 o                         
   8  16   1         46.93         51.02         4.82 o                         
  -7  17   1          1.22          4.32         4.86 o                         
  -6  17   1         23.61         28.42         3.90 o                         
  -5  17   1         17.42         21.91         2.90 o                         
  -4  17   1          1.09          3.99         2.05 o                         
  -3  17   1         23.65         24.92         3.32 o                         
  -2  17   1         23.82         27.00         3.32 o                         
  -1  17   1          0.68          1.07         1.90 o                         
   0  17   1        231.43        228.87        13.08 o                         
   1  17   1          0.69         -0.05         2.11 o                         
   2  17   1         23.96         24.99         4.18 o                         
   3  17   1         23.68         20.10         4.45 o                         
   4  17   1          1.09          1.39         4.72 o                         
   5  17   1         17.42         15.24         3.13 o                         
   6  17   1         23.60         27.18         3.54 o                         
   7  17   1          1.22          1.75         2.45 o                         
   8  17   1          7.25          6.21         5.13 o                         
  -6  18   1         17.68         20.23         6.48 o                         
  -5  18   1          7.29          4.59         4.86 o                         
  -4  18   1         76.11         82.36         9.04 o                         
  -3  18   1         13.22         17.36         3.69 o                         
  -2  18   1         18.86         25.76         4.18 o                         
  -1  18   1         12.18         13.32         3.24 o                         
   0  18   1         12.62         26.44         6.21 o                         
   1  18   1         12.22         14.40         6.34 o                         
   2  18   1         18.71         25.50         4.38 o                         
   3  18   1         13.22         17.99         4.07 o                         
   4  18   1         76.18         85.56        12.95 o                         
   5  18   1          7.34         -0.81         4.05 o                         
  -3  19   1          0.41         -4.32         4.32 o                         
  -2  19   1          3.39          3.92         2.92 o                         
  -1  19   1          5.28         -3.51         3.51 o                         
   0  19   1          5.44          7.28         4.86 o                         
   1  19   1          5.30          9.98         4.86 o                         
   2  19   1          3.36          2.16         4.32 o                         
   3  19   1          0.42         -0.27         4.05 o                         
   0   0   2          5.84          5.44         0.77 o                         
   1   0   2        127.70        118.29         6.18 o                         
   2   0   2          5.79          3.93         0.59 o                         
   3   0   2        370.72        390.44        20.25 o                         
   4   0   2          6.31          9.92         1.21 o                         
   5   0   2        938.71        953.29        38.82 o                         
   6   0   2         24.94         22.35         1.73 o                         
   7   0   2         42.44         35.16         2.85 o                         
   8   0   2         39.01         38.45         2.59 o                         
   9   0   2         19.02         22.49         2.80 o                         
  10   0   2         79.45         76.71         4.47 o                         
  11   0   2        265.81        270.03        16.21 o                         
  12   0   2          0.41         -0.44         2.20 o                         
  13   0   2         20.45         20.89         5.18 o                         
  14   0   2          0.37         -1.85         3.72 o                         
 -14   1   2          0.41         -1.89         5.40 o                         
 -13   1   2         48.67         61.11         9.58 o                         
 -12   1   2          9.88         10.25         4.10 o                         
 -11   1   2         41.35         41.60         4.70 o                         
 -10   1   2        282.57        290.39        13.20 o                         
  -9   1   2         18.65         17.61         2.80 o                         
  -8   1   2         56.15         60.24         3.20 o                         
  -7   1   2        481.11        452.30        22.29 o                         
  -6   1   2        383.95        384.63        19.51 o                         
  -5   1   2        343.35        372.11        17.54 o                         
  -4   1   2       2039.00       1849.69        87.07 o                         
  -3   1   2       3791.06       3439.30       293.10 o                         
  -2   1   2       1137.91       1103.96        50.34 o                         
  -1   1   2        383.73        336.48        20.44 o                         
   0   1   2        315.99        310.12        13.92 o                         
   1   1   2        384.46        341.25        15.03 o                         
   2   1   2       1139.25       1129.70        44.70 o                         
   3   1   2       3791.02       3659.60       132.02 o                         
   4   1   2       2038.72       1987.44        76.84 o                         
   5   1   2        343.60        383.54        14.23 o                         
   6   1   2        384.32        393.95        14.50 o                         
   7   1   2        481.50        511.08        20.15 o                         
   8   1   2         56.13         49.34         3.60 o                         
   9   1   2         18.49         18.25         2.49 o                         
  10   1   2        282.91        293.05        16.80 o                         
  11   1   2         41.50         37.46         3.53 o                         
  12   1   2          9.76         11.39         2.90 o                         
  13   1   2         48.56         49.61         6.24 o                         
  14   1   2          0.42          5.26         4.20 o                         
 -13   2   2         20.01         22.47         5.24 o                         
 -12   2   2         70.45         67.98         7.62 o                         
 -11   2   2        123.90        115.63         8.24 o                         
 -10   2   2        107.45        110.04         8.85 o                         
  -9   2   2        135.24        131.01        10.74 o                         
  -8   2   2         23.67         26.25         2.82 o                         
  -7   2   2         69.06         62.70         4.65 o                         
  -6   2   2        339.58        371.70        15.54 o                         
  -5   2   2        621.43        563.93        23.24 o                         
  -4   2   2       1195.71       1042.90        63.13 o                         
  -3   2   2        372.90        334.59        16.11 o                         
  -2   2   2       1056.71        966.02        52.91 o                         
  -1   2   2        278.48        249.38        10.12 o                         
   0   2   2        653.32        639.57        33.27 o                         
   1   2   2        278.76        245.40        13.08 o                         
   2   2   2       1057.79       1019.61        40.19 o                         
   3   2   2        372.37        378.29        13.48 o                         
   4   2   2       1195.09       1108.96        43.41 o                         
   5   2   2        622.64        592.57        21.46 o                         
   6   2   2        339.41        318.73        14.22 o                         
   7   2   2         68.89         65.97         5.84 o                         
   8   2   2         23.70         26.42         2.40 o                         
   9   2   2        135.14        131.78         8.30 o                         
  10   2   2        107.55        100.81         7.00 o                         
  11   2   2        124.29        111.21         7.60 o                         
  12   2   2         70.51         65.35         4.87 o                         
  13   2   2         19.96         17.87         3.68 o                         
  14   2   2         93.70        108.16        16.59 o                         
 -13   3   2         31.30         33.45         8.09 o                         
 -12   3   2         17.82         18.67         3.99 o                         
 -11   3   2         16.22         14.27         3.08 o                         
 -10   3   2         33.05         42.35         3.54 o                         
  -9   3   2         67.63         66.57         4.44 o                         
  -8   3   2         15.74         14.03         1.51 o                         
  -7   3   2        134.58        148.91         6.54 o                         
  -6   3   2        441.36        426.81        21.52 o                         
  -5   3   2        107.00        157.01         8.01 o                         
  -4   3   2        539.73        590.45        29.75 o                         
  -3   3   2         27.29         31.14         2.73 o                         
  -2   3   2        988.55        992.72        48.25 o                         
  -1   3   2        140.22        159.66         6.72 o                         
   0   3   2         61.15         69.66         3.14 o                         
   1   3   2        140.33        159.62         8.77 o                         
   2   3   2        987.80        970.53        44.11 o                         
   3   3   2         27.10         27.27         1.70 o                         
   4   3   2        539.51        534.58        20.61 o                         
   5   3   2        106.92        133.74         6.83 o                         
   6   3   2        441.17        426.22        21.74 o                         
   7   3   2        134.68        132.70         6.27 o                         
   8   3   2         15.80         12.87         2.09 o                         
   9   3   2         67.48         61.50         4.84 o                         
  10   3   2         33.01         39.07         9.21 o                         
  11   3   2         16.15         19.46         2.83 o                         
  12   3   2         17.68         14.65         3.75 o                         
  13   3   2         31.39         31.18         3.70 o                         
  14   3   2          2.28         -1.47         4.10 o                         
 -13   4   2         28.59         23.49         5.18 o                         
 -12   4   2          1.56          4.74         2.36 o                         
 -11   4   2        220.57        208.47        12.61 o                         
 -10   4   2        213.72        202.65        10.89 o                         
  -9   4   2         97.73         96.79         5.08 o                         
  -8   4   2        205.05        215.74         9.84 o                         
  -7   4   2         43.77         57.84         3.00 o                         
  -6   4   2        407.64        381.92        16.58 o                         
  -5   4   2        568.23        612.49        32.08 o                         
  -4   4   2        640.28        646.97        36.47 o                         
  -3   4   2        832.43        832.63        45.56 o                         
  -2   4   2         87.75         72.28         3.58 o                         
  -1   4   2       1113.19       1150.97        47.00 o                         
   0   4   2          5.93          6.31         0.63 o                         
   1   4   2       1112.96       1154.97        52.15 o                         
   2   4   2         87.99         81.82         4.42 o                         
   3   4   2        832.18        812.28        37.07 o                         
   4   4   2        640.70        706.77        31.02 o                         
   5   4   2        568.04        581.79        24.11 o                         
   6   4   2        407.08        389.11        18.11 o                         
   7   4   2         43.92         59.59         4.71 o                         
   8   4   2        205.34        211.85        12.52 o                         
   9   4   2         97.61         96.12         7.30 o                         
  10   4   2        213.40        207.57        12.43 o                         
  11   4   2        220.63        198.07        12.33 o                         
  12   4   2          1.57          0.70         2.07 o                         
  13   4   2         28.59         29.18         3.55 o                         
 -13   5   2          3.22          6.65         3.03 o                         
 -12   5   2         11.25         10.04         3.67 o                         
 -11   5   2         57.75         55.91         5.11 o                         
 -10   5   2         36.97         40.54         4.13 o                         
  -9   5   2        107.37        101.41         5.77 o                         
  -8   5   2         83.04         72.18         4.55 o                         
  -7   5   2          4.85          3.79         1.22 o                         
  -6   5   2        447.32        452.73        17.31 o                         
  -5   5   2        178.17        193.88         7.53 o                         
  -4   5   2       1506.36       1504.37        67.58 o                         
  -3   5   2        386.00        377.86        16.51 o                         
  -2   5   2        647.03        716.50        34.66 o                         
  -1   5   2        923.88       1022.49        37.70 o                         
   0   5   2          1.02          0.66         0.47 o                         
   1   5   2        923.20       1012.12        40.84 o                         
   2   5   2        647.10        699.28        32.17 o                         
   3   5   2        386.22        429.76        18.40 o                         
   4   5   2       1506.69       1478.96        67.57 o                         
   5   5   2        178.40        180.02         7.96 o                         
   6   5   2        447.40        442.58        20.92 o                         
   7   5   2          4.94          4.65         1.60 o                         
   8   5   2         83.08         79.79         5.83 o                         
   9   5   2        107.41         98.17         6.85 o                         
  10   5   2         37.21         36.50         3.89 o                         
  11   5   2         57.80         55.73         6.20 o                         
  12   5   2         11.36          8.24         2.50 o                         
  13   5   2          3.19          3.46         2.61 o                         
  14   5   2          3.59          4.32         4.32 o                         
 -13   6   2          4.96          8.68         3.13 o                         
 -12   6   2         39.78         44.91         8.49 o                         
 -11   6   2         61.61         58.27         5.47 o                         
 -10   6   2         13.89         14.11         2.77 o                         
  -9   6   2         82.95        105.73         8.06 o                         
  -8   6   2         20.15         19.82         2.24 o                         
  -7   6   2         47.34         46.82         3.30 o                         
  -6   6   2         65.59         78.01         3.92 o                         
  -5   6   2        164.69        183.61         8.44 o                         
  -4   6   2        694.79        677.56        39.25 o                         
  -3   6   2         18.71         25.02         1.65 o                         
  -2   6   2        765.61        834.26        34.83 o                         
  -1   6   2        508.49        529.60        21.36 o                         
   0   6   2        316.45        324.15        11.41 o                         
   1   6   2        508.86        521.84        19.65 o                         
   2   6   2        765.70        758.75        36.37 o                         
   3   6   2         18.68         25.46         2.36 o                         
   4   6   2        695.15        690.57        31.41 o                         
   5   6   2        164.98        190.21        11.88 o                         
   6   6   2         65.72         68.03         4.15 o                         
   7   6   2         47.27         43.71         6.23 o                         
   8   6   2         20.10         21.68         2.72 o                         
   9   6   2         82.79         90.37         6.69 o                         
  10   6   2         13.86         10.42         2.40 o                         
  11   6   2         61.75         52.90         4.93 o                         
  12   6   2         39.68         35.94         4.38 o                         
  13   6   2          4.98          6.68         3.61 o                         
 -13   7   2          2.02          2.48         2.73 o                         
 -12   7   2         54.02         54.40         5.50 o                         
 -11   7   2         35.90         35.44         5.70 o                         
 -10   7   2         18.95         20.61         3.17 o                         
  -9   7   2        279.36        260.50        28.66 o                         
  -8   7   2        182.96        185.75         9.41 o                         
  -7   7   2         41.91         40.18         3.07 o                         
  -6   7   2        141.88        147.30        11.14 o                         
  -5   7   2        783.44        832.08        44.61 o                         
  -4   7   2        870.33        909.04        41.81 o                         
  -3   7   2        252.10        275.22        10.78 o                         
  -2   7   2         48.77         51.57         3.23 o                         
  -1   7   2        792.14        850.03        29.57 o                         
   0   7   2        224.30        244.47         8.74 o                         
   1   7   2        792.27        866.12        35.01 o                         
   2   7   2         48.87         61.76         2.89 o                         
   3   7   2        252.40        277.67        13.13 o                         
   4   7   2        869.80        917.55        41.77 o                         
   5   7   2        783.39        882.83        45.91 o                         
   6   7   2        141.88        135.09         7.12 o                         
   7   7   2         42.21         39.41         3.67 o                         
   8   7   2        182.52        177.90        11.15 o                         
   9   7   2        279.65        252.00        14.94 o                         
  10   7   2         18.92         22.47         3.13 o                         
  11   7   2         36.02         28.57         3.79 o                         
  12   7   2         53.93         57.80         5.37 o                         
  13   7   2          2.04          3.40         3.78 o                         
 -13   8   2         47.79         59.49        20.77 o                         
 -12   8   2          4.77          6.56         2.94 o                         
 -11   8   2         30.10         35.23         4.25 o                         
 -10   8   2          2.95          0.21         1.51 o                         
  -9   8   2        111.91        118.71         6.67 o                         
  -8   8   2        167.90        186.12        11.08 o                         
  -7   8   2         85.67         87.92         8.25 o                         
  -6   8   2         18.18         16.46         2.00 o                         
  -5   8   2         31.49         34.15         2.80 o                         
  -4   8   2        201.84        201.62         9.94 o                         
  -3   8   2        510.11        522.27        21.60 o                         
  -2   8   2         50.65         58.50         3.49 o                         
  -1   8   2        110.31        111.47         4.39 o                         
   0   8   2          0.48          0.60         0.59 o                         
   1   8   2        110.25        115.87         4.71 o                         
   2   8   2         50.86         48.79         2.56 o                         
   3   8   2        510.64        526.95        24.26 o                         
   4   8   2        201.62        202.72         9.94 o                         
   5   8   2         31.59         38.99         3.44 o                         
   6   8   2         18.17         14.38         2.32 o                         
   7   8   2         85.71         79.13         6.12 o                         
   8   8   2        167.44        172.74        11.01 o                         
   9   8   2        111.88        117.22         7.89 o                         
  10   8   2          2.99          3.41         2.31 o                         
  11   8   2         30.13         27.33         3.82 o                         
  12   8   2          4.76          3.19         2.55 o                         
 -13   9   2          5.34          8.09         4.86 o                         
 -12   9   2          5.70          2.95         3.43 o                         
 -11   9   2         44.41         47.21         7.38 o                         
 -10   9   2          0.95         -1.42         1.58 o                         
  -9   9   2         58.49         62.11         4.38 o                         
  -8   9   2         13.66         16.02         2.61 o                         
  -7   9   2         59.12         56.49         4.08 o                         
  -6   9   2         50.72         53.96         3.82 o                         
  -5   9   2         48.55         54.09         3.51 o                         
  -4   9   2        126.51        129.40         6.25 o                         
  -3   9   2        246.08        258.77        11.47 o                         
  -2   9   2        116.39        119.95         4.95 o                         
  -1   9   2        288.23        293.35        10.85 o                         
   0   9   2         14.21         18.35         1.41 o                         
   1   9   2        288.21        315.38        11.65 o                         
   2   9   2        116.38        138.95         5.40 o                         
   3   9   2        246.06        261.03        11.02 o                         
   4   9   2        126.49        143.88         7.08 o                         
   5   9   2         48.44         46.05         4.11 o                         
   6   9   2         50.86         48.72         4.30 o                         
   7   9   2         58.96         53.27         4.57 o                         
   8   9   2         13.70         11.20         2.50 o                         
   9   9   2         58.56         62.89         5.21 o                         
  10   9   2          0.96         -1.30         1.82 o                         
  11   9   2         44.42         45.52         4.77 o                         
  12   9   2          5.74          8.45         2.80 o                         
 -12  10   2         73.82         71.23        10.25 o                         
 -11  10   2         31.46         36.49         4.52 o                         
 -10  10   2          5.42          5.16         2.38 o                         
  -9  10   2         16.69         13.93         2.28 o                         
  -8  10   2          5.69          5.23         1.88 o                         
  -7  10   2         75.39         73.87         4.65 o                         
  -6  10   2         26.10         25.56         2.66 o                         
  -5  10   2        333.30        314.08        13.60 o                         
  -4  10   2        156.51        138.75         6.63 o                         
  -3  10   2        153.04        156.75         8.85 o                         
  -2  10   2        534.10        546.75        22.42 o                         
  -1  10   2        103.06        110.39         5.56 o                         
   0  10   2        123.79        123.13         5.23 o                         
   1  10   2        103.25        110.86         4.72 o                         
   2  10   2        534.31        542.86        20.51 o                         
   3  10   2        153.18        159.14         7.03 o                         
   4  10   2        156.57        147.28         6.63 o                         
   5  10   2        333.11        322.42        18.04 o                         
   6  10   2         26.02         33.82         6.38 o                         
   7  10   2         75.41         71.93         5.76 o                         
   8  10   2          5.70          7.41         2.58 o                         
   9  10   2         16.71         14.76         2.81 o                         
  10  10   2          5.38          6.22         2.43 o                         
  11  10   2         31.29         23.92         3.89 o                         
 -11  11   2         31.95         35.91         6.17 o                         
 -10  11   2         77.27         76.53         5.27 o                         
  -9  11   2         51.63         59.09         4.31 o                         
  -8  11   2         42.96         45.02         3.61 o                         
  -7  11   2        133.65        132.71         9.22 o                         
  -6  11   2         50.98         45.47         3.79 o                         
  -5  11   2          8.09          8.05         1.57 o                         
  -4  11   2         41.05         43.91         2.91 o                         
  -3  11   2        189.79        195.49         8.46 o                         
  -2  11   2         40.09         34.71         2.56 o                         
  -1  11   2          5.73          7.89         1.33 o                         
   0  11   2         88.75         97.59         4.35 o                         
   1  11   2          5.71          5.47         1.03 o                         
   2  11   2         40.04         36.47         2.44 o                         
   3  11   2        189.73        178.75         8.26 o                         
   4  11   2         40.94         43.26         3.35 o                         
   5  11   2          8.05          7.25         2.30 o                         
   6  11   2         50.98         55.06         4.48 o                         
   7  11   2        133.71        141.22         8.93 o                         
   8  11   2         42.89         40.51         6.05 o                         
   9  11   2         51.79         54.59         5.08 o                         
  10  11   2         77.09         81.59         7.59 o                         
  11  11   2         31.87         49.27         7.92 o                         
 -11  12   2         36.26         33.72         8.90 o                         
 -10  12   2          8.00          5.05         2.58 o                         
  -9  12   2         65.96         62.03         4.61 o                         
  -8  12   2         77.32         72.05         4.96 o                         
  -7  12   2         57.94         50.94         3.51 o                         
  -6  12   2          5.76          4.37         1.83 o                         
  -5  12   2          5.22          6.41         1.63 o                         
  -4  12   2         37.71         42.75         3.20 o                         
  -3  12   2         56.04         51.54         3.24 o                         
  -2  12   2         68.91         64.05         3.70 o                         
  -1  12   2        153.80        144.57         6.54 o                         
   0  12   2         46.24         47.58         3.02 o                         
   1  12   2        153.69        133.01         6.36 o                         
   2  12   2         68.92         65.49         3.58 o                         
   3  12   2         56.22         49.54         3.09 o                         
   4  12   2         37.66         37.44         3.21 o                         
   5  12   2          5.23          4.20         1.64 o                         
   6  12   2          5.77          4.83         2.73 o                         
   7  12   2         58.01         50.95         4.77 o                         
   8  12   2         77.07         73.37         6.04 o                         
   9  12   2         65.88         60.10         5.57 o                         
  10  12   2          8.02          7.14         2.85 o                         
 -11  13   2         14.46         19.16         7.82 o                         
 -10  13   2        110.50        112.35         8.50 o                         
  -9  13   2          8.97          9.46         6.74 o                         
  -8  13   2         19.19         20.09         2.94 o                         
  -7  13   2         28.72         26.66         3.35 o                         
  -6  13   2         80.95         86.14         5.51 o                         
  -5  13   2         53.54         45.13         4.89 o                         
  -4  13   2         88.62         90.61         5.24 o                         
  -3  13   2         86.35         78.73         4.53 o                         
  -2  13   2         44.07         41.37         2.84 o                         
  -1  13   2        133.96        126.95         5.98 o                         
   0  13   2        219.81        226.19        11.10 o                         
   1  13   2        134.10        114.78         6.52 o                         
   2  13   2         44.05         37.99         2.73 o                         
   3  13   2         86.38         89.81         5.31 o                         
   4  13   2         88.56         87.41         5.41 o                         
   5  13   2         53.47         51.59         3.81 o                         
   6  13   2         80.97         83.29         5.38 o                         
   7  13   2         28.75         31.94         4.24 o                         
   8  13   2         19.05         15.33         3.17 o                         
   9  13   2          8.93          8.34         2.80 o                         
  10  13   2        110.62        124.52         8.92 o                         
 -10  14   2         12.73         11.87         4.59 o                         
  -9  14   2          6.62         13.41         2.80 o                         
  -8  14   2         20.62         17.26         6.74 o                         
  -7  14   2         23.98         18.15         3.04 o                         
  -6  14   2          9.08          5.91         2.17 o                         
  -5  14   2         47.39         45.84         4.32 o                         
  -4  14   2         41.27         45.66         7.62 o                         
  -3  14   2         11.04         12.15         2.15 o                         
  -2  14   2         28.67         37.79         3.25 o                         
  -1  14   2         31.72         38.99         3.68 o                         
   0  14   2          0.19          1.40         1.38 o                         
   1  14   2         31.80         32.14         2.95 o                         
   2  14   2         28.74         35.85         2.70 o                         
   3  14   2         11.05         11.88         1.73 o                         
   4  14   2         41.23         36.36         3.38 o                         
   5  14   2         47.41         49.73         4.15 o                         
   6  14   2          9.08          9.42         2.10 o                         
   7  14   2         23.91         19.69         2.76 o                         
   8  14   2         20.53         21.12         3.06 o                         
   9  14   2          6.60          6.42         2.91 o                         
  -8  15   2          2.62          2.29         2.22 o                         
  -7  15   2         43.99         45.64         4.59 o                         
  -6  15   2         39.39         30.77         3.87 o                         
  -5  15   2         22.13         19.87         4.30 o                         
  -4  15   2          0.42         -0.68         1.73 o                         
  -3  15   2         55.83         53.08         4.09 o                         
  -2  15   2         19.09         18.98         4.49 o                         
  -1  15   2         12.92         12.80         2.50 o                         
   0  15   2          0.33          2.92         2.24 o                         
   1  15   2         12.92         11.22         2.38 o                         
   2  15   2         19.01         16.11         2.78 o                         
   3  15   2         55.73         50.53         4.61 o                         
   4  15   2          0.42          0.27         1.91 o                         
   5  15   2         22.11         16.79         3.08 o                         
   6  15   2         39.35         43.80         5.68 o                         
   7  15   2         43.98         49.02         5.11 o                         
   8  15   2          2.64          2.04         2.62 o                         
  -7  16   2         24.11         27.34         4.09 o                         
  -6  16   2         30.81         28.75         3.74 o                         
  -5  16   2          6.37          2.78         2.14 o                         
  -4  16   2         86.63         92.92         6.81 o                         
  -3  16   2         60.54         65.66         6.45 o                         
  -2  16   2          8.44          7.73         2.65 o                         
  -1  16   2         50.88         51.02         4.64 o                         
   0  16   2         55.74         58.92         4.98 o                         
   1  16   2         50.85         54.82         4.77 o                         
   2  16   2          8.43          3.53         5.22 o                         
   3  16   2         60.42         66.48         7.06 o                         
   4  16   2         86.67        100.01         9.06 o                         
   5  16   2          6.43          4.07         2.86 o                         
   6  16   2         30.81         34.93         4.30 o                         
   7  16   2         24.09         29.36         4.17 o                         
   8  16   2          8.54         22.93         8.90 o                         
  -7  17   2          0.44          4.32         5.13 o                         
  -6  17   2          6.77          2.55         4.72 o                         
  -5  17   2          8.81          5.82         2.56 o                         
  -4  17   2         11.31         16.80         3.49 o                         
  -3  17   2          5.89         10.33         2.92 o                         
  -2  17   2         17.18         20.41         3.76 o                         
  -1  17   2         46.17         49.91         7.69 o                         
   0  17   2          7.51          7.66         2.65 o                         
   1  17   2         46.20         46.63         4.59 o                         
   2  17   2         17.19         18.43         4.24 o                         
   3  17   2          5.91          3.08         3.24 o                         
   4  17   2         11.31         19.82         4.67 o                         
   5  17   2          8.79          7.67         3.89 o                         
   6  17   2          6.79         10.31         3.06 o                         
   7  17   2          0.44         -0.19         4.18 o                         
  -6  18   2          0.65          6.74         5.13 o                         
  -4  18   2          7.92          7.01         4.86 o                         
  -3  18   2         16.53         18.40         5.80 o                         
  -2  18   2         56.49         73.45         9.17 o                         
  -1  18   2         21.99         24.67         4.21 o                         
   0  18   2          3.10          1.13         2.24 o                         
   1  18   2         22.03         24.97         4.02 o                         
   2  18   2         56.47         63.13         9.71 o                         
   3  18   2         16.53         25.36         6.48 o                         
   4  18   2          7.94          6.74         4.59 o                         
   5  18   2         14.93         20.23         8.09 o                         
   6  18   2          0.65          3.51         6.48 o                         
  -1  19   2         50.46         42.63         7.28 o                         
   0  19   2          8.09          1.35         3.24 o                         
   1  19   2         50.46         55.58         7.82 o                         
   0   0   3      14282.57      13698.24       838.06 o                         
   1   0   3        550.61        532.86        19.62 o                         
   2   0   3         12.58          8.97         1.54 o                         
   3   0   3         20.91         25.10         2.37 o                         
   4   0   3        738.01        766.80        34.20 o                         
   5   0   3         49.30         41.33         3.77 o                         
   6   0   3         49.31         51.25         2.58 o                         
   7   0   3          8.48         14.37         2.79 o                         
   8   0   3         49.66         47.30         3.92 o                         
   9   0   3          2.19          2.70         1.53 o                         
  10   0   3         81.78         83.05         7.06 o                         
  11   0   3         21.87         21.29         3.33 o                         
  12   0   3        136.64        119.69         8.75 o                         
  13   0   3        235.18        253.31        28.87 o                         
 -13   1   3         36.98         28.60         8.63 o                         
 -12   1   3         26.74         23.87         6.07 o                         
 -11   1   3         13.73         17.37         6.48 o                         
 -10   1   3        213.47        217.18        11.49 o                         
  -9   1   3        166.99        150.33         8.25 o                         
  -8   1   3        216.14        208.87        10.31 o                         
  -7   1   3        112.24        103.75         5.06 o                         
  -6   1   3        186.29        182.25         8.29 o                         
  -5   1   3       1544.04       1480.70       113.61 o                         
  -4   1   3        847.03        901.03        56.07 o                         
  -3   1   3        485.43        540.57        24.09 o                         
  -2   1   3        338.52        267.47        11.56 o                         
  -1   1   3       4495.16       4040.85       153.61 o                         
   0   1   3       7837.94       7454.46       270.19 o                         
   1   1   3       4496.92       4500.29       182.39 o                         
   2   1   3        338.80        298.39        12.82 o                         
   3   1   3        484.84        511.79        23.84 o                         
   4   1   3        847.06        875.83        32.74 o                         
   5   1   3       1545.55       1456.82        53.60 o                         
   6   1   3        186.02        195.89         8.33 o                         
   7   1   3        112.59        106.27         7.17 o                         
   8   1   3        216.55        220.30        10.35 o                         
   9   1   3        166.89        160.00         8.33 o                         
  10   1   3        213.29        227.70        25.31 o                         
  11   1   3         13.78         20.50         3.50 o                         
  12   1   3         26.93         35.07         6.10 o                         
  13   1   3         36.97         40.21         5.05 o                         
  14   1   3         12.60         21.31         8.36 o                         
 -13   2   3         63.79         70.42        11.33 o                         
 -12   2   3         44.08         45.87         9.98 o                         
 -11   2   3        144.90        138.82        12.21 o                         
 -10   2   3        160.95        141.69         9.86 o                         
  -9   2   3        334.87        359.11        21.88 o                         
  -8   2   3        410.89        438.10        19.72 o                         
  -7   2   3       1055.04       1044.66        61.87 o                         
  -6   2   3        298.13        314.90        13.10 o                         
  -5   2   3        817.98        809.64        43.64 o                         
  -4   2   3          9.83         14.81         1.95 o                         
  -3   2   3        675.89        618.26        33.87 o                         
  -2   2   3        287.32        306.66        15.15 o                         
  -1   2   3       1301.55       1309.38        55.08 o                         
   0   2   3        119.13        130.20         6.21 o                         
   1   2   3       1302.22       1401.91        67.55 o                         
   2   2   3        287.60        298.40        13.75 o                         
   3   2   3        675.59        681.76        29.34 o                         
   4   2   3          9.82         10.38         1.26 o                         
   5   2   3        817.65        822.48        33.19 o                         
   6   2   3        298.22        297.48        13.03 o                         
   7   2   3       1054.15        940.45        40.49 o                         
   8   2   3        410.74        403.48        20.11 o                         
   9   2   3        334.90        328.88        19.43 o                         
  10   2   3        161.13        146.65        11.65 o                         
  11   2   3        145.03        142.69         9.26 o                         
  12   2   3         44.08         50.81         7.84 o                         
  13   2   3         63.69         61.36         7.60 o                         
  14   2   3         10.46         15.65         8.36 o                         
 -13   3   3         44.73         62.32        10.52 o                         
 -12   3   3         56.27         46.64         7.11 o                         
 -11   3   3         58.89         57.14         6.75 o                         
 -10   3   3        203.51        197.31        15.17 o                         
  -9   3   3        156.50        152.48         8.42 o                         
  -8   3   3         82.44         70.46         4.18 o                         
  -7   3   3        282.99        263.69        13.72 o                         
  -6   3   3        516.87        480.05        22.53 o                         
  -5   3   3         92.22        105.49         5.65 o                         
  -4   3   3        683.64        575.68        41.57 o                         
  -3   3   3        802.85        734.58        48.59 o                         
  -2   3   3        428.12        408.41        26.64 o                         
  -1   3   3        248.19        281.85        13.35 o                         
   0   3   3       3284.04       3247.75       198.95 o                         
   1   3   3        247.64        273.33        14.88 o                         
   2   3   3        428.40        429.38        19.04 o                         
   3   3   3        803.47        755.16        30.31 o                         
   4   3   3        684.30        675.93        26.29 o                         
   5   3   3         92.37         92.34         4.45 o                         
   6   3   3        517.36        497.67        20.34 o                         
   7   3   3        283.09        294.46        12.13 o                         
   8   3   3         82.38         84.34         5.55 o                         
   9   3   3        156.64        159.35         9.62 o                         
  10   3   3        203.47        182.78        11.50 o                         
  11   3   3         58.87         49.82         4.57 o                         
  12   3   3         56.36         60.57         5.28 o                         
  13   3   3         44.64         55.33        10.43 o                         
 -13   4   3         40.32         40.06         6.77 o                         
 -12   4   3         82.17         80.67         8.68 o                         
 -11   4   3         77.54         76.54         8.01 o                         
 -10   4   3        131.96        142.67        11.92 o                         
  -9   4   3         44.25         37.21         3.34 o                         
  -8   4   3        914.58        896.73        41.07 o                         
  -7   4   3        134.72        134.53         6.33 o                         
  -6   4   3        512.21        591.69        25.92 o                         
  -5   4   3        260.94        253.42        27.38 o                         
  -4   4   3        700.39        757.42        55.15 o                         
  -3   4   3        119.33        144.04         7.83 o                         
  -2   4   3       1830.86       1628.37        65.46 o                         
  -1   4   3       1378.77       1475.02        65.52 o                         
   0   4   3       1503.85       1430.10        85.57 o                         
   1   4   3       1379.48       1425.73        64.07 o                         
   2   4   3       1830.91       1669.70        84.52 o                         
   3   4   3        119.13        135.93         6.06 o                         
   4   4   3        700.30        751.95        30.50 o                         
   5   4   3        260.82        262.37        10.94 o                         
   6   4   3        512.20        521.82        25.69 o                         
   7   4   3        134.76        132.68         7.01 o                         
   8   4   3        913.89        876.66        48.06 o                         
   9   4   3         44.30         45.43         3.99 o                         
  10   4   3        131.97        130.85         8.77 o                         
  11   4   3         77.72         69.77         5.75 o                         
  12   4   3         82.35         77.26         6.36 o                         
  13   4   3         40.20         44.50         4.85 o                         
 -13   5   3          9.51         15.30         4.86 o                         
 -12   5   3         28.66         36.19         6.01 o                         
 -11   5   3          9.96         14.88         5.67 o                         
 -10   5   3         11.87          9.77         2.59 o                         
  -9   5   3        390.85        353.51        21.11 o                         
  -8   5   3        556.09        571.32        26.09 o                         
  -7   5   3         50.05         55.66         3.67 o                         
  -6   5   3        156.67        164.40         9.91 o                         
  -5   5   3          6.46          4.36         1.44 o                         
  -4   5   3        644.81        633.35        34.60 o                         
  -3   5   3        130.78        133.78         5.97 o                         
  -2   5   3        590.41        614.74        25.57 o                         
  -1   5   3        590.80        648.50        25.61 o                         
   0   5   3         60.14         71.70         3.50 o                         
   1   5   3        591.05        666.61        26.43 o                         
   2   5   3        590.29        624.12        28.36 o                         
   3   5   3        131.10        125.20         6.53 o                         
   4   5   3        644.96        674.24        26.91 o                         
   5   5   3          6.51          4.24         1.16 o                         
   6   5   3        156.56        164.84         9.47 o                         
   7   5   3         50.12         51.14         3.51 o                         
   8   5   3        557.37        533.59        30.45 o                         
   9   5   3        390.71        392.60        22.17 o                         
  10   5   3         11.85         15.80         2.73 o                         
  11   5   3          9.96          7.39         2.48 o                         
  12   5   3         28.72         27.52         3.88 o                         
  13   5   3          9.54         10.75         3.05 o                         
 -13   6   3         45.78         41.99         7.15 o                         
 -12   6   3         23.07         17.27         5.94 o                         
 -11   6   3         11.82         12.18         2.96 o                         
 -10   6   3         68.18         59.17         5.34 o                         
  -9   6   3        228.81        209.89        15.57 o                         
  -8   6   3         15.02         18.19         2.23 o                         
  -7   6   3        216.92        221.97        16.28 o                         
  -6   6   3        217.31        199.51        13.43 o                         
  -5   6   3         80.92         87.38         4.91 o                         
  -4   6   3        135.21        124.83         6.89 o                         
  -3   6   3        227.26        242.17         9.31 o                         
  -2   6   3        158.58        160.21         6.62 o                         
  -1   6   3        735.63        697.00        27.38 o                         
   0   6   3          9.81          8.47         0.94 o                         
   1   6   3        735.35        778.60        29.70 o                         
   2   6   3        158.36        175.24         8.18 o                         
   3   6   3        227.08        227.37        11.30 o                         
   4   6   3        135.28        133.41         6.57 o                         
   5   6   3         81.00         85.33         4.85 o                         
   6   6   3        217.41        220.46        14.21 o                         
   7   6   3        216.86        221.35        12.91 o                         
   8   6   3         14.98         13.66         2.62 o                         
   9   6   3        228.74        202.18        12.56 o                         
  10   6   3         68.16         63.29         5.18 o                         
  11   6   3         11.82         13.41         3.48 o                         
  12   6   3         23.00         24.63         3.71 o                         
  13   6   3         45.81         56.04         7.01 o                         
 -13   7   3          6.53          5.94         5.94 o                         
 -12   7   3         44.26         50.04         7.34 o                         
 -11   7   3         40.08         36.37         4.48 o                         
 -10   7   3         20.64         19.70         2.96 o                         
  -9   7   3        171.44        168.87        11.44 o                         
  -8   7   3         36.09         41.19         5.58 o                         
  -7   7   3         32.10         41.86         3.25 o                         
  -6   7   3        187.90        194.96        13.22 o                         
  -5   7   3         15.49         11.95         1.66 o                         
  -4   7   3         36.55         38.65         2.46 o                         
  -3   7   3        383.04        415.73        23.98 o                         
  -2   7   3       1132.07       1147.18        43.79 o                         
  -1   7   3        788.90        759.49        28.60 o                         
   0   7   3        337.00        328.26        12.48 o                         
   1   7   3        789.13        754.98        28.17 o                         
   2   7   3       1132.18       1229.09        55.70 o                         
   3   7   3        383.22        412.94        19.10 o                         
   4   7   3         36.34         37.94         2.74 o                         
   5   7   3         15.39         11.54         2.45 o                         
   6   7   3        187.86        192.43         9.72 o                         
   7   7   3         32.00         37.24         3.82 o                         
   8   7   3         35.97         38.88         3.82 o                         
   9   7   3        171.31        158.88        10.33 o                         
  10   7   3         20.57         23.14         3.21 o                         
  11   7   3         40.07         36.84         4.32 o                         
  12   7   3         44.33         54.53         5.37 o                         
 -12   8   3         37.67         43.03         6.86 o                         
 -11   8   3         47.19         56.26         7.34 o                         
 -10   8   3          4.99          2.81         2.14 o                         
  -9   8   3          4.62          1.05         1.93 o                         
  -8   8   3        134.24        145.40         7.67 o                         
  -7   8   3        221.31        214.03        12.29 o                         
  -6   8   3        360.81        344.01        21.97 o                         
  -5   8   3        120.99        137.02         8.13 o                         
  -4   8   3         96.16        104.23         7.10 o                         
  -3   8   3         12.21         10.69         1.19 o                         
  -2   8   3        928.48        950.94        37.65 o                         
  -1   8   3        225.15        228.16         9.03 o                         
   0   8   3         22.16         24.67         1.73 o                         
   1   8   3        225.55        232.09         9.02 o                         
   2   8   3        928.67        912.02        37.66 o                         
   3   8   3         12.28         13.18         1.60 o                         
   4   8   3         95.92        106.36         5.64 o                         
   5   8   3        120.93        124.53         8.23 o                         
   6   8   3        361.01        376.85        17.13 o                         
   7   8   3        221.23        214.18        12.91 o                         
   8   8   3        134.29        132.28         9.02 o                         
   9   8   3          4.64          2.97         1.93 o                         
  10   8   3          5.09          2.26         2.07 o                         
  11   8   3         46.93         52.21         5.12 o                         
  12   8   3         37.61         38.23         4.68 o                         
 -12   9   3         93.00         89.30        14.03 o                         
 -11   9   3         28.64         22.30         5.41 o                         
 -10   9   3         15.77         21.06         3.40 o                         
  -9   9   3         64.73         73.66         8.77 o                         
  -8   9   3         99.16         93.84         6.62 o                         
  -7   9   3        147.53        135.66         9.02 o                         
  -6   9   3        246.62        215.53        13.48 o                         
  -5   9   3        251.63        273.52        13.10 o                         
  -4   9   3         54.33         67.16         4.19 o                         
  -3   9   3         28.84         34.62         2.89 o                         
  -2   9   3         89.19         85.12         4.71 o                         
  -1   9   3        239.83        238.73        10.69 o                         
   0   9   3         88.60         79.87         4.12 o                         
   1   9   3        239.95        250.93         9.63 o                         
   2   9   3         89.19         90.71         4.30 o                         
   3   9   3         28.82         34.30         2.49 o                         
   4   9   3         54.41         60.96         3.97 o                         
   5   9   3        251.68        251.29        15.16 o                         
   6   9   3        246.59        239.28        13.63 o                         
   7   9   3        147.31        145.85         9.18 o                         
   8   9   3         99.25         86.86         6.58 o                         
   9   9   3         64.56         67.68         5.66 o                         
  10   9   3         15.81         19.30         3.23 o                         
  11   9   3         28.62         28.10         3.86 o                         
 -12  10   3         17.79         17.81         7.55 o                         
 -11  10   3         74.00         80.80         9.25 o                         
 -10  10   3         43.06         39.88         4.63 o                         
  -9  10   3        107.55        113.30         8.08 o                         
  -8  10   3         75.62         71.89         5.56 o                         
  -7  10   3        284.95        251.45        22.25 o                         
  -6  10   3         81.43         75.28         4.78 o                         
  -5  10   3        317.07        311.03        17.07 o                         
  -4  10   3         95.67         82.90         5.87 o                         
  -3  10   3        205.48        221.30        15.69 o                         
  -2  10   3         34.10         26.17         2.61 o                         
  -1  10   3         72.89         78.32         5.39 o                         
   0  10   3        101.03         91.56         4.63 o                         
   1  10   3         72.80         76.36         4.04 o                         
   2  10   3         34.07         32.24         4.13 o                         
   3  10   3        205.66        202.69        10.36 o                         
   4  10   3         95.79         89.44         6.22 o                         
   5  10   3        317.12        303.22        17.61 o                         
   6  10   3         81.43         68.90         5.46 o                         
   7  10   3        284.86        263.10        15.13 o                         
   8  10   3         75.57         59.54         5.38 o                         
   9  10   3        107.52        120.30         8.95 o                         
  10  10   3         43.03         34.49         4.30 o                         
  11  10   3         74.14         86.69         7.00 o                         
 -11  11   3         53.00         57.47        10.52 o                         
 -10  11   3         21.34         21.19         3.42 o                         
  -9  11   3          8.85          5.82         2.41 o                         
  -8  11   3         41.53         43.17         8.23 o                         
  -7  11   3        113.39        103.54         7.30 o                         
  -6  11   3         34.03         32.85         3.60 o                         
  -5  11   3        367.14        338.82        25.44 o                         
  -4  11   3         54.09         49.64         4.29 o                         
  -3  11   3         61.48         49.47         5.57 o                         
  -2  11   3         84.28         97.38         6.54 o                         
  -1  11   3        135.39        137.30         7.32 o                         
   0  11   3        239.99        246.24        10.87 o                         
   1  11   3        135.03        136.05         6.46 o                         
   2  11   3         84.33         92.04         5.41 o                         
   3  11   3         61.40         46.57         3.42 o                         
   4  11   3         54.05         55.00         5.52 o                         
   5  11   3        366.91        368.47        20.04 o                         
   6  11   3         33.94         31.44         3.91 o                         
   7  11   3        113.19        112.35         7.61 o                         
   8  11   3         41.55         42.01         6.21 o                         
   9  11   3          8.82          5.52         2.50 o                         
  10  11   3         21.38         25.46         4.22 o                         
 -10  12   3          8.64          8.19         4.99 o                         
  -9  12   3          5.18          9.92         3.09 o                         
  -8  12   3         67.03         69.81         6.95 o                         
  -7  12   3         55.70         50.96         4.62 o                         
  -6  12   3        265.29        261.50        14.94 o                         
  -5  12   3         10.68         12.84         2.43 o                         
  -4  12   3         25.39         27.52         4.96 o                         
  -3  12   3          8.72          6.24         1.77 o                         
  -2  12   3         91.66         84.35         5.36 o                         
  -1  12   3          0.29          0.32         1.78 o                         
   0  12   3         71.13         70.94         4.54 o                         
   1  12   3          0.28          1.04         1.37 o                         
   2  12   3         91.73         91.21         5.20 o                         
   3  12   3          8.70          6.05         1.64 o                         
   4  12   3         25.54         20.30         2.99 o                         
   5  12   3         10.69         11.10         2.36 o                         
   6  12   3        265.24        256.42        15.44 o                         
   7  12   3         55.63         56.10         4.97 o                         
   8  12   3         66.89         66.92         5.71 o                         
   9  12   3          5.19          2.71         2.54 o                         
  10  12   3          8.57          7.12         2.85 o                         
 -10  13   3         15.25         14.03         4.59 o                         
  -9  13   3          6.99         10.97         2.69 o                         
  -8  13   3         37.03         30.50         4.19 o                         
  -7  13   3         10.66          8.05         2.53 o                         
  -6  13   3        108.05        108.38         7.18 o                         
  -5  13   3         70.58         74.29         5.88 o                         
  -4  13   3         99.28         86.84         6.44 o                         
  -3  13   3        102.69        102.57         6.22 o                         
  -2  13   3        205.19        198.14        10.22 o                         
  -1  13   3        200.40        190.93         9.95 o                         
   0  13   3        405.91        401.57        22.12 o                         
   1  13   3        200.23        190.58        11.33 o                         
   2  13   3        205.00        193.25         9.98 o                         
   3  13   3        102.72        103.47         7.08 o                         
   4  13   3         99.19         96.82         6.73 o                         
   5  13   3         70.52         89.95         6.32 o                         
   6  13   3        108.16        103.32        10.17 o                         
   7  13   3         10.70          7.11         2.55 o                         
   8  13   3         36.87         36.78         4.31 o                         
   9  13   3          7.00          3.35         2.64 o                         
  -9  14   3         15.64         19.96         5.40 o                         
  -8  14   3         19.50         22.94         3.56 o                         
  -7  14   3         60.03         55.11         6.50 o                         
  -6  14   3         11.19         10.75         2.57 o                         
  -5  14   3         23.72         20.82         3.08 o                         
  -4  14   3         35.48         31.01         3.57 o                         
  -3  14   3        184.95        181.96        10.71 o                         
  -2  14   3         42.82         41.65         3.46 o                         
  -1  14   3        113.69        106.40         7.13 o                         
   0  14   3          0.01          0.17         1.66 o                         
   1  14   3        114.03         99.85         6.88 o                         
   2  14   3         42.82         38.88         7.19 o                         
   3  14   3        184.73        172.77        10.94 o                         
   4  14   3         35.52         31.30         3.74 o                         
   5  14   3         23.71         20.27         3.21 o                         
   6  14   3         11.19         12.71         2.93 o                         
   7  14   3         60.08         55.72         5.32 o                         
   8  14   3         19.49         23.80         5.04 o                         
  -7  15   3          7.95          5.25         2.51 o                         
  -6  15   3         72.91         64.47         9.99 o                         
  -5  15   3         43.50         34.40         3.90 o                         
  -4  15   3        140.09        151.00         9.12 o                         
  -3  15   3        129.87        122.60         7.03 o                         
  -2  15   3         40.91         38.16         3.81 o                         
  -1  15   3         51.50         43.67         4.33 o                         
   0  15   3        176.08        163.88        10.22 o                         
   1  15   3         51.44         51.52         4.33 o                         
   2  15   3         41.10         31.20         3.64 o                         
   3  15   3        129.76        104.38         9.91 o                         
   4  15   3        140.30        131.40        16.33 o                         
   5  15   3         43.59         40.21         4.33 o                         
   6  15   3         72.80         73.03         5.87 o                         
   7  15   3          7.93          7.88         2.89 o                         
   8  15   3          3.85          4.32         3.78 o                         
  -7  16   3         36.57         40.20         9.17 o                         
  -6  16   3         47.21         51.84         4.89 o                         
  -5  16   3         22.54         21.13         3.28 o                         
  -4  16   3         93.80         95.57         7.02 o                         
  -3  16   3         17.65         20.55         3.21 o                         
  -2  16   3         74.11         82.26         6.22 o                         
  -1  16   3         23.27         21.88         3.25 o                         
   0  16   3          0.14          0.79         1.92 o                         
   1  16   3         23.31         24.81         4.51 o                         
   2  16   3         74.15         76.89        12.41 o                         
   3  16   3         17.65         13.61         4.02 o                         
   4  16   3         93.61         94.39         9.18 o                         
   5  16   3         22.55         19.02         3.37 o                         
   6  16   3         47.19         45.10         5.27 o                         
   7  16   3         36.65         44.13         9.31 o                         
  -6  17   3         25.39         23.20         7.55 o                         
  -5  17   3          7.72          5.94         5.13 o                         
  -4  17   3          2.60          6.62         2.79 o                         
  -3  17   3         20.06         13.66         3.51 o                         
  -2  17   3         25.06         27.07         3.63 o                         
  -1  17   3          2.67          2.22         2.40 o                         
   0  17   3          0.68         -1.35         1.97 o                         
   1  17   3          2.67          2.65         2.09 o                         
   2  17   3         25.17         15.64         4.41 o                         
   3  17   3         20.14         18.45         4.64 o                         
   4  17   3          2.64          0.44         3.43 o                         
   5  17   3          7.70          2.70         6.74 o                         
   6  17   3         25.31         19.43         5.67 o                         
  -2  18   3          5.68          6.89         2.89 o                         
  -1  18   3         27.56         13.04         3.61 o                         
   0  18   3          7.08          9.88         2.75 o                         
   1  18   3         27.53         27.93         3.79 o                         
   2  18   3          5.68          5.29         3.91 o                         
   3  18   3         11.44         14.03         7.82 o                         
   4  18   3         14.52         12.95         7.55 o                         
   0  19   3         28.55         24.01         5.67 o                         
   0   0   4        155.02        150.43         8.26 o                         
   1   0   4        444.11        453.95        17.05 o                         
   2   0   4         61.77         54.54         5.50 o                         
   3   0   4        196.40        199.45        10.08 o                         
   4   0   4          0.12          1.32         0.79 o                         
   5   0   4        113.55        120.71         5.51 o                         
   6   0   4         39.10         33.52         2.11 o                         
   7   0   4          7.77          9.20         1.45 o                         
   8   0   4         66.87         57.98         4.01 o                         
   9   0   4          4.63          5.00         1.62 o                         
  10   0   4         23.16         25.53         4.41 o                         
  11   0   4         17.52         19.16         4.86 o                         
  12   0   4         68.53         68.83         9.85 o                         
 -12   1   4         21.94          8.09         5.94 o                         
 -11   1   4         14.89         20.77         5.13 o                         
 -10   1   4         15.83         16.49         2.58 o                         
  -9   1   4        259.29        238.60        14.99 o                         
  -8   1   4        189.52        205.67        10.91 o                         
  -7   1   4        139.46        140.84         9.14 o                         
  -6   1   4        214.20        218.99         9.41 o                         
  -5   1   4         47.48         59.07         4.07 o                         
  -4   1   4        343.64        328.86        14.07 o                         
  -3   1   4        488.85        513.57        29.13 o                         
  -2   1   4        896.85        834.35        33.29 o                         
  -1   1   4        107.69        104.58         6.76 o                         
   0   1   4         87.95         95.43         3.82 o                         
   1   1   4        107.82        101.73         5.94 o                         
   2   1   4        897.88        845.53        33.30 o                         
   3   1   4        489.37        483.71        22.28 o                         
   4   1   4        343.75        353.22        15.56 o                         
   5   1   4         47.27         54.09         2.74 o                         
   6   1   4        214.04        223.99         9.71 o                         
   7   1   4        139.70        136.09         6.47 o                         
   8   1   4        189.58        190.14         8.91 o                         
   9   1   4        259.81        265.76        12.90 o                         
  10   1   4         15.80         17.05         2.78 o                         
  11   1   4         14.84         14.86         2.86 o                         
  12   1   4         21.93         24.31         4.59 o                         
  13   1   4         39.31         33.72         7.28 o                         
 -12   2   4          2.17          1.89         5.13 o                         
 -11   2   4        136.32        135.32        18.60 o                         
 -10   2   4         13.20         18.62         5.40 o                         
  -9   2   4         20.11         21.35         5.14 o                         
  -8   2   4         28.76         30.57         3.23 o                         
  -7   2   4        192.13        201.90         8.83 o                         
  -6   2   4        119.18        119.26         5.46 o                         
  -5   2   4         28.07         30.44         2.36 o                         
  -4   2   4        111.09        106.39         5.86 o                         
  -3   2   4        332.46        322.19        13.23 o                         
  -2   2   4        113.42        121.95         5.05 o                         
  -1   2   4        229.45        249.59        11.34 o                         
   0   2   4         12.59         12.82         2.45 o                         
   1   2   4        229.15        241.08        11.42 o                         
   2   2   4        113.13        106.79         5.76 o                         
   3   2   4        332.86        311.96        14.63 o                         
   4   2   4        111.02        118.54         5.19 o                         
   5   2   4         28.16         26.55         2.01 o                         
   6   2   4        119.26        108.05         5.98 o                         
   7   2   4        192.07        198.39        14.80 o                         
   8   2   4         28.87         30.16         2.54 o                         
   9   2   4         20.12         20.17         2.83 o                         
  10   2   4         13.26         12.97         2.56 o                         
  11   2   4        136.38        160.87        11.92 o                         
  12   2   4          2.20         -0.42         2.14 o                         
  13   2   4         47.17         51.67        12.68 o                         
 -12   3   4         22.94         26.26         5.43 o                         
 -11   3   4         64.12         61.99         7.55 o                         
 -10   3   4         45.77         34.92         5.71 o                         
  -9   3   4         27.79         35.77         4.41 o                         
  -8   3   4        169.49        164.75        19.37 o                         
  -7   3   4        136.80        166.26        11.18 o                         
  -6   3   4        161.62        180.39        10.29 o                         
  -5   3   4        128.16        133.51        16.71 o                         
  -4   3   4        252.02        244.75        13.98 o                         
  -3   3   4          7.44          9.75         1.32 o                         
  -2   3   4       1223.60       1074.34        50.17 o                         
  -1   3   4         74.30         66.01         3.74 o                         
   0   3   4        336.95        342.75        15.66 o                         
   1   3   4         74.13         69.09         3.67 o                         
   2   3   4       1223.16       1142.64        51.58 o                         
   3   3   4          7.46          8.99         1.17 o                         
   4   3   4        251.76        247.69        10.47 o                         
   5   3   4        128.67        127.31         5.83 o                         
   6   3   4        161.70        168.77        10.44 o                         
   7   3   4        136.74        141.52         7.71 o                         
   8   3   4        169.39        163.63        10.40 o                         
   9   3   4         27.77         21.28         4.13 o                         
  10   3   4         45.62         47.54         5.77 o                         
  11   3   4         64.17         69.68         5.68 o                         
  12   3   4         22.96         19.88         3.37 o                         
  13   3   4         32.32         40.85         5.57 o                         
 -12   4   4         20.91         14.95         4.48 o                         
 -11   4   4         14.18         13.45         8.23 o                         
 -10   4   4         15.97         21.82         4.57 o                         
  -9   4   4         82.78         84.23         6.27 o                         
  -8   4   4          5.67          1.12         2.22 o                         
  -7   4   4         86.77         94.73         9.02 o                         
  -6   4   4        137.31        149.65        10.41 o                         
  -5   4   4        127.39        142.09        10.10 o                         
  -4   4   4         59.23         65.17         8.36 o                         
  -3   4   4        149.44        157.02        11.00 o                         
  -2   4   4         84.75         90.35         7.83 o                         
  -1   4   4         47.60         45.18         3.32 o                         
   0   4   4        247.42        215.78        11.92 o                         
   1   4   4         47.57         48.30         2.96 o                         
   2   4   4         84.86         95.99         6.68 o                         
   3   4   4        149.51        152.78         6.83 o                         
   4   4   4         58.97         58.73         3.17 o                         
   5   4   4        127.46        128.34         5.96 o                         
   6   4   4        136.80        131.31         7.60 o                         
   7   4   4         86.74         83.41         5.04 o                         
   8   4   4          5.69          4.31         2.93 o                         
   9   4   4         82.77         82.73         6.12 o                         
  10   4   4         15.85         17.56         3.07 o                         
  11   4   4         14.22         12.49         2.89 o                         
  12   4   4         20.85         16.93         3.20 o                         
  13   4   4         12.39         15.78         4.53 o                         
 -13   5   4         51.04         76.35        13.22 o                         
 -12   5   4         66.84         61.05         8.47 o                         
 -11   5   4         43.04         47.59         6.68 o                         
 -10   5   4          0.71         -0.42         4.05 o                         
  -9   5   4        121.08        142.82         9.20 o                         
  -8   5   4         75.39         69.96         5.67 o                         
  -7   5   4        114.91        114.27         7.72 o                         
  -6   5   4        500.04        486.21        27.53 o                         
  -5   5   4        337.52        375.33        71.21 o                         
  -4   5   4        171.43        200.33        12.71 o                         
  -3   5   4        190.48        172.66         8.76 o                         
  -2   5   4        276.81        269.68        17.91 o                         
  -1   5   4        169.94        175.91         9.71 o                         
   0   5   4         39.45         42.81         3.35 o                         
   1   5   4        170.09        164.84        10.61 o                         
   2   5   4        277.37        282.44        11.98 o                         
   3   5   4        190.59        173.53         7.63 o                         
   4   5   4        171.33        165.63         7.60 o                         
   5   5   4        336.78        357.91        16.88 o                         
   6   5   4        500.36        510.49        25.94 o                         
   7   5   4        115.06        115.41         6.38 o                         
   8   5   4         75.63         77.01         5.68 o                         
   9   5   4        121.15        134.37        12.78 o                         
  10   5   4          0.73         -0.37         1.83 o                         
  11   5   4         42.76         36.57         4.39 o                         
  12   5   4         66.71         72.67         6.10 o                         
 -12   6   4         48.00         29.40         6.39 o                         
 -11   6   4         28.77         42.96         6.88 o                         
 -10   6   4        104.89        106.21         7.66 o                         
  -9   6   4         11.53         15.19         2.94 o                         
  -8   6   4        137.69        147.85        14.69 o                         
  -7   6   4         46.78         39.91         4.24 o                         
  -6   6   4         13.61         15.23         2.54 o                         
  -5   6   4        239.63        239.55        23.85 o                         
  -4   6   4        411.78        449.12        24.99 o                         
  -3   6   4        210.50        246.01        10.12 o                         
  -2   6   4         33.66         41.68         4.09 o                         
  -1   6   4        144.30        153.59         7.47 o                         
   0   6   4        170.77        144.59         8.42 o                         
   1   6   4        143.99        136.51         9.77 o                         
   2   6   4         33.71         36.34         2.73 o                         
   3   6   4        210.92        210.15         9.65 o                         
   4   6   4        412.49        437.03        18.26 o                         
   5   6   4        239.90        225.92        11.27 o                         
   6   6   4         13.54         13.44         1.95 o                         
   7   6   4         46.86         47.51         4.05 o                         
   8   6   4        137.60        142.45         9.86 o                         
   9   6   4         11.59         10.45         3.32 o                         
  10   6   4        104.99        105.50         7.62 o                         
  11   6   4         28.87         33.35         4.17 o                         
  12   6   4         48.06         53.36         5.22 o                         
 -12   7   4         31.60         31.71         6.26 o                         
 -11   7   4         59.35         54.26         7.53 o                         
 -10   7   4          7.99          5.36         2.61 o                         
  -9   7   4          7.47          8.68         2.47 o                         
  -8   7   4         54.56         59.25         5.70 o                         
  -7   7   4        146.23        161.95         9.92 o                         
  -6   7   4        156.23        144.51        11.84 o                         
  -5   7   4        333.79        341.43        16.09 o                         
  -4   7   4         72.49         81.88         6.23 o                         
  -3   7   4        184.38        192.12        12.23 o                         
  -2   7   4        490.32        490.66        27.83 o                         
  -1   7   4        273.32        286.66        16.75 o                         
   0   7   4        231.74        225.58        11.08 o                         
   1   7   4        273.10        267.31        13.17 o                         
   2   7   4        489.84        491.80        22.85 o                         
   3   7   4        184.41        193.54         9.62 o                         
   4   7   4         72.47         78.58         4.49 o                         
   5   7   4        334.54        322.10        15.94 o                         
   6   7   4        156.24        142.13         7.61 o                         
   7   7   4        146.26        151.25         9.93 o                         
   8   7   4         54.55         51.79         4.74 o                         
   9   7   4          7.37          4.68         3.54 o                         
  10   7   4          7.92          5.38         2.46 o                         
  11   7   4         59.40         61.45         6.98 o                         
  12   7   4         31.72         31.27         4.48 o                         
 -12   8   4         15.15         19.43         7.55 o                         
 -11   8   4         65.74         69.42         8.47 o                         
 -10   8   4         67.42         72.64         6.72 o                         
  -9   8   4         91.15        106.45         7.61 o                         
  -8   8   4        105.72        103.04         8.78 o                         
  -7   8   4        136.90        127.23        10.21 o                         
  -6   8   4         47.36         40.51         4.21 o                         
  -5   8   4        152.15        153.06         9.10 o                         
  -4   8   4         67.91         59.56         4.65 o                         
  -3   8   4         68.26         59.95         4.05 o                         
  -2   8   4         19.22         27.12         2.53 o                         
  -1   8   4        273.53        291.68        12.51 o                         
   0   8   4         31.73         33.19         2.40 o                         
   1   8   4        273.68        285.95        15.62 o                         
   2   8   4         19.17         19.36         2.12 o                         
   3   8   4         68.57         59.68         4.14 o                         
   4   8   4         67.98         64.07         4.40 o                         
   5   8   4        152.40        147.06         7.90 o                         
   6   8   4         47.11         42.74         3.33 o                         
   7   8   4        136.61        122.31        10.21 o                         
   8   8   4        105.59        100.09         7.21 o                         
   9   8   4         91.04         96.63         7.43 o                         
  10   8   4         67.27         64.21         5.87 o                         
  11   8   4         65.67         70.92         6.29 o                         
 -11   9   4         27.06         33.07         6.10 o                         
 -10   9   4         41.31         39.31         4.56 o                         
  -9   9   4         10.58         11.24         2.97 o                         
  -8   9   4         45.87         40.27         5.37 o                         
  -7   9   4         62.52         65.24         6.48 o                         
  -6   9   4        146.22        156.29        11.54 o                         
  -5   9   4         94.91        116.88         9.55 o                         
  -4   9   4         39.53         43.69         3.82 o                         
  -3   9   4         30.17         31.17         2.90 o                         
  -2   9   4        732.23        718.58        29.85 o                         
  -1   9   4          1.50          1.78         1.11 o                         
   0   9   4          0.67          1.00         1.53 o                         
   1   9   4          1.49          2.41         1.30 o                         
   2   9   4        732.75        709.00        33.03 o                         
   3   9   4         30.28         32.67         2.78 o                         
   4   9   4         39.34         36.99         3.79 o                         
   5   9   4         94.65         98.14         7.11 o                         
   6   9   4        145.93        145.34         8.07 o                         
   7   9   4         62.47         60.59         5.28 o                         
   8   9   4         45.84         48.34         4.58 o                         
   9   9   4         10.67         10.34         2.72 o                         
  10   9   4         41.12         38.87         4.60 o                         
  11   9   4         27.02         25.63         4.14 o                         
 -10  10   4          5.44         12.36         3.54 o                         
  -9  10   4         12.48         11.51         3.19 o                         
  -8  10   4        153.69        158.89        12.17 o                         
  -7  10   4         72.43         64.28         5.25 o                         
  -6  10   4          8.68         13.09         2.64 o                         
  -5  10   4        158.83        148.60        13.74 o                         
  -4  10   4         60.53         72.62        10.93 o                         
  -3  10   4        181.38        192.25        12.24 o                         
  -2  10   4         39.55         43.13         4.98 o                         
  -1  10   4         11.57         16.66         2.29 o                         
   0  10   4         38.40         39.82         2.79 o                         
   1  10   4         11.44          9.97         1.73 o                         
   2  10   4         39.60         44.26         3.22 o                         
   3  10   4        181.85        194.14         9.82 o                         
   4  10   4         60.75         70.93         5.54 o                         
   5  10   4        158.94        146.12         9.37 o                         
   6  10   4          8.65          8.54         2.01 o                         
   7  10   4         72.28         64.99         5.72 o                         
   8  10   4        153.45        149.59        10.00 o                         
   9  10   4         12.48          8.52         2.71 o                         
  10  10   4          5.44          5.44         2.56 o                         
 -10  11   4         30.90         27.98         4.86 o                         
  -9  11   4         98.50        125.61        29.26 o                         
  -8  11   4          5.31          5.83         2.77 o                         
  -7  11   4        125.71        130.69        15.41 o                         
  -6  11   4         17.24         18.36         2.83 o                         
  -5  11   4         44.92         39.71         4.08 o                         
  -4  11   4         63.42         63.47         4.93 o                         
  -3  11   4        445.26        417.51        40.90 o                         
  -2  11   4         57.33         63.38         4.25 o                         
  -1  11   4        231.14        227.50        11.51 o                         
   0  11   4         37.84         45.72         3.06 o                         
   1  11   4        231.08        227.73        11.35 o                         
   2  11   4         57.11         55.02         3.92 o                         
   3  11   4        445.36        420.65        19.64 o                         
   4  11   4         63.56         58.71         4.97 o                         
   5  11   4         45.16         44.25         4.64 o                         
   6  11   4         17.38         16.22         5.27 o                         
   7  11   4        125.51        119.19         8.47 o                         
   8  11   4          5.31         10.67         2.71 o                         
   9  11   4         98.00        101.07         7.81 o                         
  10  11   4         31.02         26.07         6.61 o                         
 -10  12   4         58.97         67.99         9.44 o                         
  -9  12   4         10.63         11.33         2.83 o                         
  -8  12   4         41.02         46.92         6.16 o                         
  -7  12   4         48.29         51.79         4.80 o                         
  -6  12   4          2.91          4.57         2.11 o                         
  -5  12   4         17.16         13.87         3.84 o                         
  -4  12   4        126.69        128.30        14.45 o                         
  -3  12   4        117.15        105.34         8.26 o                         
  -2  12   4         20.49         24.12         2.63 o                         
  -1  12   4         10.63          7.72         1.85 o                         
   0  12   4         73.89         74.38         5.39 o                         
   1  12   4         10.72         10.74         1.80 o                         
   2  12   4         20.48         22.20         2.49 o                         
   3  12   4        117.37        120.17         7.58 o                         
   4  12   4        126.80        116.77         8.10 o                         
   5  12   4         16.99         19.25         3.10 o                         
   6  12   4          2.92          3.78         2.27 o                         
   7  12   4         48.26         53.51         5.15 o                         
   8  12   4         40.86         37.02         4.49 o                         
   9  12   4         10.63          9.64         4.34 o                         
  -9  13   4         21.84         11.06         4.32 o                         
  -8  13   4         16.65         21.00         3.32 o                         
  -7  13   4          9.34          5.57         2.39 o                         
  -6  13   4         98.04         87.01         6.56 o                         
  -5  13   4         13.38          9.25         2.45 o                         
  -4  13   4         40.85         51.81         5.85 o                         
  -3  13   4        115.99        110.87         6.57 o                         
  -2  13   4        274.00        256.39        13.09 o                         
  -1  13   4         39.92         43.35         3.69 o                         
   0  13   4          8.98         13.76         5.09 o                         
   1  13   4         39.86         46.77         5.87 o                         
   2  13   4        274.25        257.84        12.82 o                         
   3  13   4        116.13        105.13         7.48 o                         
   4  13   4         40.55         41.77         4.46 o                         
   5  13   4         13.28         18.01         3.02 o                         
   6  13   4         97.72         83.60         6.61 o                         
   7  13   4          9.27          9.94         2.80 o                         
   8  13   4         16.59         10.46         3.13 o                         
  -7  14   4          7.78          2.85         3.53 o                         
  -6  14   4         31.29         41.78         4.41 o                         
  -5  14   4         10.05          8.68         2.61 o                         
  -4  14   4         27.23         27.13         3.47 o                         
  -3  14   4         35.70         29.84         3.98 o                         
  -2  14   4         81.87         88.77         7.13 o                         
  -1  14   4         15.93         13.29         2.73 o                         
   0  14   4         64.78         63.74         5.45 o                         
   1  14   4         16.02         10.04         3.13 o                         
   2  14   4         82.02         69.72         5.74 o                         
   3  14   4         35.97         35.05         3.86 o                         
   4  14   4         27.19         22.99         3.47 o                         
   5  14   4         10.02          7.79         2.47 o                         
   6  14   4         31.14         30.86         4.13 o                         
   7  14   4          7.72          4.64         2.58 o                         
  -7  15   4         48.74         40.47         9.44 o                         
  -6  15   4         17.40         14.17         5.50 o                         
  -5  15   4         42.13         50.30         5.69 o                         
  -4  15   4          0.35          0.06         1.87 o                         
  -3  15   4         41.76         35.16         3.84 o                         
  -2  15   4         41.71         38.74         4.25 o                         
  -1  15   4         31.24         32.89         3.85 o                         
   0  15   4         25.18         31.56         8.33 o                         
   1  15   4         31.15         30.09         5.25 o                         
   2  15   4         41.52         41.24         6.07 o                         
   3  15   4         41.80         29.00         5.14 o                         
   4  15   4          0.36          1.54         2.09 o                         
   5  15   4         42.33         31.19         4.23 o                         
   6  15   4         17.38         14.66         4.41 o                         
   7  15   4         48.73         40.47         7.55 o                         
  -6  16   4         12.82         11.06         6.48 o                         
  -5  16   4          0.98         -0.13         2.86 o                         
  -4  16   4         29.60         30.24         4.27 o                         
  -3  16   4         36.43         30.16         3.83 o                         
  -2  16   4         24.65         25.45         3.52 o                         
  -1  16   4         42.02         39.56         4.36 o                         
   0  16   4        124.22        127.83         8.61 o                         
   1  16   4         42.05         40.14         4.22 o                         
   2  16   4         24.58         27.19         4.98 o                         
   3  16   4         36.53         30.59         5.51 o                         
   4  16   4         29.66         28.67         9.31 o                         
   5  16   4          0.94          1.31         2.37 o                         
   6  16   4         12.88         16.19         4.86 o                         
  -5  17   4         72.09         78.24        12.41 o                         
  -3  17   4         21.46         20.89         7.28 o                         
  -2  17   4         26.84         20.47         3.40 o                         
  -1  17   4         20.43         22.43         3.93 o                         
   0  17   4         10.05          4.37         2.34 o                         
   1  17   4         20.43         15.53         3.18 o                         
   2  17   4         26.93         29.15         5.04 o                         
   3  17   4         21.38         21.58         8.63 o                         
  -3  18   4          0.68          4.59         6.48 o                         
  -2  18   4         33.15         19.69         8.09 o                         
  -1  18   4          1.19          1.89         5.94 o                         
   0  18   4          5.30          4.20         3.26 o                         
   1  18   4          1.19          5.40         6.74 o                         
   0   0   5         41.64         44.19         4.26 o                         
   1   0   5          5.37          3.93         1.87 o                         
   2   0   5        903.66        879.32        45.97 o                         
   3   0   5          0.02          2.02         1.14 o                         
   4   0   5         76.98         90.53         8.87 o                         
   5   0   5        967.99        917.10        47.87 o                         
   6   0   5          9.52         12.61         1.94 o                         
   7   0   5        159.58        143.66         7.85 o                         
   8   0   5          2.10         -0.37         1.64 o                         
   9   0   5         11.49         11.47         3.18 o                         
  10   0   5        182.46        186.40        19.96 o                         
 -12   1   5         30.08         33.18         8.90 o                         
 -10   1   5        183.05        176.56        26.04 o                         
  -9   1   5         45.49         48.54         4.60 o                         
  -8   1   5         22.55         24.78         3.13 o                         
  -7   1   5         92.93         95.88         6.84 o                         
  -6   1   5         75.01         73.26         4.50 o                         
  -5   1   5        105.58        108.68         5.75 o                         
  -4   1   5        925.43        923.91        55.42 o                         
  -3   1   5        321.51        291.46        19.74 o                         
  -2   1   5         50.62         46.65         3.50 o                         
  -1   1   5         86.18         92.46         6.72 o                         
   0   1   5          0.32          0.53         1.33 o                         
   1   1   5         86.46         97.52         6.64 o                         
   2   1   5         50.79         51.02         4.08 o                         
   3   1   5        321.84        286.02        16.12 o                         
   4   1   5        924.73        870.30        39.93 o                         
   5   1   5        105.54        104.47         5.03 o                         
   6   1   5         75.15         79.09         4.59 o                         
   7   1   5         93.11         92.30         6.66 o                         
   8   1   5         22.56         27.14         2.47 o                         
   9   1   5         45.52         56.18         4.73 o                         
  10   1   5        183.38        213.67        15.51 o                         
  11   1   5         54.55         55.17         6.01 o                         
 -12   2   5         43.83         41.55        10.25 o                         
 -11   2   5         68.87         72.57        11.87 o                         
 -10   2   5         81.84         86.33        12.41 o                         
  -9   2   5         74.70         89.77         6.63 o                         
  -8   2   5         30.76         40.23         4.44 o                         
  -7   2   5         13.61         16.03         2.56 o                         
  -6   2   5        907.63        799.05        43.41 o                         
  -5   2   5         42.58         40.43         3.38 o                         
  -4   2   5         11.00         12.03         3.33 o                         
  -3   2   5        288.35        288.06        15.37 o                         
  -2   2   5         31.68         32.32         2.24 o                         
  -1   2   5          5.52          2.43         0.85 o                         
   0   2   5        277.84        288.02        13.36 o                         
   1   2   5          5.46          3.00         1.03 o                         
   2   2   5         31.45         29.14         2.26 o                         
   3   2   5        287.62        298.08        13.73 o                         
   4   2   5         10.97         15.71         4.09 o                         
   5   2   5         42.40         37.66         2.52 o                         
   6   2   5        907.88        862.38        43.28 o                         
   7   2   5         13.51         15.94         2.06 o                         
   8   2   5         30.65         32.68         3.09 o                         
   9   2   5         74.72         86.63         8.07 o                         
  10   2   5         81.72         84.89         6.54 o                         
  11   2   5         68.61         76.72         8.23 o                         
  12   2   5         44.01         49.00         5.82 o                         
 -12   3   5         30.32         44.79         9.71 o                         
 -11   3   5        135.58        138.96        12.88 o                         
 -10   3   5         98.71        110.57         9.82 o                         
  -9   3   5         65.15         72.55         7.06 o                         
  -8   3   5         15.32         16.94         2.91 o                         
  -7   3   5         12.59         11.53         2.40 o                         
  -6   3   5         48.14         46.27         3.90 o                         
  -5   3   5        991.44       1011.22        50.44 o                         
  -4   3   5        589.87        613.97        38.39 o                         
  -3   3   5        520.78        487.27        25.80 o                         
  -2   3   5        260.73        260.39        12.34 o                         
  -1   3   5        250.45        227.74        12.62 o                         
   0   3   5          1.20          1.57         1.11 o                         
   1   3   5        250.85        246.41        11.27 o                         
   2   3   5        260.60        262.86        12.31 o                         
   3   3   5        520.54        515.26        22.94 o                         
   4   3   5        591.13        598.08        24.69 o                         
   5   3   5        992.22        936.64        39.13 o                         
   6   3   5         48.12         49.37         3.47 o                         
   7   3   5         12.58         12.71         1.88 o                         
   8   3   5         15.36         17.59         2.25 o                         
   9   3   5         65.24         68.98         5.66 o                         
  10   3   5         98.95         87.30         7.00 o                         
  11   3   5        136.37        149.02         9.83 o                         
  12   3   5         30.52         30.22         4.67 o                         
 -12   4   5          7.41          7.45         5.13 o                         
 -11   4   5         57.25         41.91         7.82 o                         
 -10   4   5        192.10        218.77        17.07 o                         
  -9   4   5         41.44         40.84         5.30 o                         
  -8   4   5         32.65         37.88         5.06 o                         
  -7   4   5         85.47         88.61         6.13 o                         
  -6   4   5         23.02         21.10         3.56 o                         
  -5   4   5         68.51         68.51         6.48 o                         
  -4   4   5        642.53        589.95        32.88 o                         
  -3   4   5        104.01        114.61         7.58 o                         
  -2   4   5         89.35         96.63         5.01 o                         
  -1   4   5         39.43         41.25         2.73 o                         
   0   4   5         79.22         75.79         4.29 o                         
   1   4   5         39.51         36.32         3.05 o                         
   2   4   5         89.35         86.32         4.93 o                         
   3   4   5        104.17        100.60         5.58 o                         
   4   4   5        642.25        653.43        28.47 o                         
   5   4   5         68.47         69.75         4.31 o                         
   6   4   5         23.27         22.52         3.23 o                         
   7   4   5         85.93         85.66         6.31 o                         
   8   4   5         32.54         32.65         3.76 o                         
   9   4   5         41.44         38.77         4.15 o                         
  10   4   5        192.05        202.88        13.60 o                         
  11   4   5         57.31         58.96         5.45 o                         
  12   4   5          7.50          5.34         2.75 o                         
 -12   5   5          6.24          6.61         4.29 o                         
 -11   5   5          1.57         -1.56         3.76 o                         
 -10   5   5        212.54        212.98        13.55 o                         
  -9   5   5         94.61         98.43         7.51 o                         
  -8   5   5         46.87         48.95         6.07 o                         
  -7   5   5         50.83         65.89         6.34 o                         
  -6   5   5        318.16        335.80        25.09 o                         
  -5   5   5         50.68         43.22         3.92 o                         
  -4   5   5       1532.45       1410.25        73.78 o                         
  -3   5   5         54.12         61.20         4.46 o                         
  -2   5   5        720.03        694.89        37.45 o                         
  -1   5   5        185.20        173.90         9.67 o                         
   0   5   5        103.18        109.73         5.81 o                         
   1   5   5        185.50        163.19         9.34 o                         
   2   5   5        720.56        723.99        32.18 o                         
   3   5   5         54.07         58.65         3.41 o                         
   4   5   5       1532.69       1442.83        57.62 o                         
   5   5   5         50.68         45.72         3.32 o                         
   6   5   5        318.18        299.26        15.00 o                         
   7   5   5         51.03         60.18         6.15 o                         
   8   5   5         46.83         47.74         7.12 o                         
   9   5   5         94.74        110.33         7.46 o                         
  10   5   5        213.13        224.98        14.88 o                         
  11   5   5          1.58          0.98         2.50 o                         
  12   5   5          6.13          3.17         3.71 o                         
 -11   6   5         15.32         20.17         4.95 o                         
 -10   6   5         22.52         24.21         3.77 o                         
  -9   6   5         39.53         53.06         5.08 o                         
  -8   6   5         87.92         94.59        13.84 o                         
  -7   6   5         64.62         71.87         5.54 o                         
  -6   6   5         40.20         40.21         4.96 o                         
  -5   6   5        295.01        285.71        15.92 o                         
  -4   6   5        252.15        257.34        20.29 o                         
  -3   6   5        349.25        329.14        28.88 o                         
  -2   6   5        104.79        110.81        12.18 o                         
  -1   6   5        822.43        769.58        41.15 o                         
   0   6   5        119.88        119.40        11.28 o                         
   1   6   5        823.38        789.30        35.30 o                         
   2   6   5        104.54        100.36         4.99 o                         
   3   6   5        349.48        329.71        13.96 o                         
   4   6   5        252.64        260.18        11.22 o                         
   5   6   5        294.35        286.46        13.92 o                         
   6   6   5         40.40         41.26         3.31 o                         
   7   6   5         64.52         63.76         5.92 o                         
   8   6   5         87.92         86.07         6.48 o                         
   9   6   5         39.42         48.66         4.83 o                         
  10   6   5         22.57         24.56         5.92 o                         
  11   6   5         15.23         12.65         3.23 o                         
 -11   7   5         40.82         48.62         9.85 o                         
 -10   7   5         40.31         40.18         4.92 o                         
  -9   7   5         19.97         18.28         3.27 o                         
  -8   7   5        195.88        192.77        14.44 o                         
  -7   7   5         17.17         10.55         3.09 o                         
  -6   7   5          9.78         14.01         4.20 o                         
  -5   7   5        253.23        248.56        14.51 o                         
  -4   7   5        220.25        211.87        12.98 o                         
  -3   7   5        240.15        250.09        17.37 o                         
  -2   7   5         97.46        100.68         7.58 o                         
  -1   7   5        208.28        214.12        12.14 o                         
   0   7   5        244.55        227.28        14.91 o                         
   1   7   5        208.36        209.48        10.52 o                         
   2   7   5         97.20         92.53         5.42 o                         
   3   7   5        239.77        235.72        10.44 o                         
   4   7   5        220.25        240.69        12.99 o                         
   5   7   5        253.77        259.86        12.69 o                         
   6   7   5          9.77         12.25         2.01 o                         
   7   7   5         17.16         14.32         3.08 o                         
   8   7   5        195.26        190.03        13.39 o                         
   9   7   5         19.95         22.16         3.45 o                         
  10   7   5         40.44         44.27         4.84 o                         
  11   7   5         40.97         50.89         5.49 o                         
 -10   8   5         17.76         14.86         3.99 o                         
  -9   8   5        116.99        118.49        10.24 o                         
  -8   8   5         36.60         35.45         5.11 o                         
  -7   8   5         55.33         60.36         7.04 o                         
  -6   8   5        113.44        110.88         7.18 o                         
  -5   8   5         40.19         42.38         5.92 o                         
  -4   8   5        533.37        515.43        28.42 o                         
  -3   8   5         67.07         70.48         4.65 o                         
  -2   8   5        411.61        455.19        20.71 o                         
  -1   8   5         60.64         55.88         9.93 o                         
   0   8   5        250.37        247.14        12.17 o                         
   1   8   5         60.69         62.32         6.00 o                         
   2   8   5        412.32        409.18        20.39 o                         
   3   8   5         67.25         69.07         3.91 o                         
   4   8   5        533.52        551.72        28.78 o                         
   5   8   5         40.29         46.99         3.83 o                         
   6   8   5        113.56        103.39         6.21 o                         
   7   8   5         55.56         52.10         4.93 o                         
   8   8   5         36.74         33.48         4.04 o                         
   9   8   5        116.69        116.94         8.44 o                         
  10   8   5         17.91         17.45         3.41 o                         
  11   8   5         20.16         30.76         7.01 o                         
 -10   9   5         51.25         40.77         5.96 o                         
  -9   9   5         34.89         37.35         5.43 o                         
  -8   9   5         19.55         25.19         3.46 o                         
  -7   9   5        223.67        217.42        15.74 o                         
  -6   9   5         11.13          9.73         2.40 o                         
  -5   9   5        121.49        114.70         8.05 o                         
  -4   9   5        238.07        223.60        20.85 o                         
  -3   9   5        155.34        172.04         8.66 o                         
  -2   9   5         30.18         28.41         2.60 o                         
  -1   9   5        617.63        598.32        24.93 o                         
   0   9   5          3.02          4.32         1.48 o                         
   1   9   5        618.23        584.08        27.54 o                         
   2   9   5         30.40         29.07         2.84 o                         
   3   9   5        155.71        146.92         8.20 o                         
   4   9   5        237.37        228.79        11.38 o                         
   5   9   5        121.60        134.36         7.11 o                         
   6   9   5         11.02         12.19         2.13 o                         
   7   9   5        223.31        241.05        14.91 o                         
   8   9   5         19.52         21.82         3.50 o                         
   9   9   5         34.85         30.71         4.22 o                         
  10   9   5         51.15         40.22         4.80 o                         
  -9  10   5          8.05          5.54         2.57 o                         
  -8  10   5         24.79         24.44         3.36 o                         
  -7  10   5        152.51        142.28         9.50 o                         
  -6  10   5          8.69         10.99         2.48 o                         
  -5  10   5        359.42        329.27        19.01 o                         
  -4  10   5         12.87         18.68         3.64 o                         
  -3  10   5         10.59          8.62         2.04 o                         
  -2  10   5         96.63        103.84         5.97 o                         
  -1  10   5        269.57        292.37        12.33 o                         
   0  10   5          2.64          2.45         1.51 o                         
   1  10   5        269.90        263.32        14.17 o                         
   2  10   5         96.77         91.25         5.62 o                         
   3  10   5         10.58          6.23         1.79 o                         
   4  10   5         12.97         11.91         2.56 o                         
   5  10   5        359.37        345.27        16.70 o                         
   6  10   5          8.69          8.12         2.45 o                         
   7  10   5        152.63        149.42        12.33 o                         
   8  10   5         24.75         24.00         4.64 o                         
   9  10   5          7.95          4.44         2.70 o                         
  -9  11   5         33.54         29.80         4.48 o                         
  -8  11   5        145.60        173.84        30.62 o                         
  -7  11   5         72.31         80.63         6.06 o                         
  -6  11   5          5.31          7.10         3.09 o                         
  -5  11   5         49.63         47.19         4.29 o                         
  -4  11   5         36.56         43.48         8.02 o                         
  -3  11   5         53.68         62.94         4.42 o                         
  -2  11   5         20.24         18.53         2.44 o                         
  -1  11   5          7.40          5.70         1.85 o                         
   0  11   5        205.70        197.81        10.03 o                         
   1  11   5          7.34          6.88         1.99 o                         
   2  11   5         20.18         19.96         2.35 o                         
   3  11   5         53.39         53.41         4.87 o                         
   4  11   5         36.62         35.82         4.03 o                         
   5  11   5         49.40         38.04         3.56 o                         
   6  11   5          5.34          3.95         2.25 o                         
   7  11   5         72.02         69.07         6.19 o                         
   8  11   5        144.90        153.41        11.43 o                         
   9  11   5         33.37         21.04         6.48 o                         
  -8  12   5         27.27         24.05         5.72 o                         
  -7  12   5          7.97         12.34         2.69 o                         
  -6  12   5         20.53         17.45         3.13 o                         
  -5  12   5         13.98         13.93         2.87 o                         
  -4  12   5          3.45          4.67         2.17 o                         
  -3  12   5         44.72         42.21         4.36 o                         
  -2  12   5          3.77          4.88         1.86 o                         
  -1  12   5         13.58         10.40         2.18 o                         
   0  12   5         11.33         14.63         3.26 o                         
   1  12   5         13.58         12.50         2.08 o                         
   2  12   5          3.77          3.52         1.98 o                         
   3  12   5         44.70         45.03         4.36 o                         
   4  12   5          3.42          2.59         2.19 o                         
   5  12   5         14.02          9.84         2.70 o                         
   6  12   5         20.60         19.95         3.40 o                         
   7  12   5          7.95          5.24         2.95 o                         
   8  12   5         27.31         29.16         4.22 o                         
  -7  13   5         75.13         87.91         8.32 o                         
  -6  13   5         40.44         38.85         4.27 o                         
  -5  13   5          0.08         -0.89         1.86 o                         
  -4  13   5         10.60          9.02         2.43 o                         
  -3  13   5        168.34        175.71        10.01 o                         
  -2  13   5         11.64          6.65         2.13 o                         
  -1  13   5        167.19        157.55         8.38 o                         
   0  13   5         28.61         20.93         3.72 o                         
   1  13   5        167.76        140.09        14.51 o                         
   2  13   5         11.58         10.08         1.91 o                         
   3  13   5        168.34        168.23        16.61 o                         
   4  13   5         10.54          7.19         2.49 o                         
   5  13   5          0.08         -1.99         1.99 o                         
   6  13   5         40.11         40.15         4.91 o                         
   7  13   5         75.13         81.66         6.92 o                         
  -6  14   5          1.42          4.13         2.37 o                         
  -5  14   5         19.99         14.27         4.01 o                         
  -4  14   5          3.12          4.92         2.33 o                         
  -3  14   5         53.88         58.98         4.49 o                         
  -2  14   5        139.61        136.63         8.98 o                         
  -1  14   5         13.10         18.15         3.10 o                         
   0  14   5         50.61         48.57         4.71 o                         
   1  14   5         12.95         18.69         3.01 o                         
   2  14   5        139.62        140.43        11.86 o                         
   3  14   5         53.72         45.10         4.90 o                         
   4  14   5          3.08         -2.25         2.25 o                         
   5  14   5         20.17         17.38         3.26 o                         
   6  14   5          1.44          2.86         2.42 o                         
  -5  15   5          5.24          2.87         3.18 o                         
  -4  15   5         24.50         24.43         3.60 o                         
  -3  15   5         29.18         29.62         3.60 o                         
  -2  15   5         11.03         14.23         2.99 o                         
  -1  15   5         61.33         57.46         5.34 o                         
   0  15   5         12.06         12.02         2.91 o                         
   1  15   5         61.27         65.37         5.53 o                         
   2  15   5         10.98          8.51         3.69 o                         
   3  15   5         29.25         36.75         6.07 o                         
   4  15   5         24.49         22.29         3.61 o                         
   5  15   5          5.27         -0.75         2.46 o                         
  -4  16   5         31.99         54.50        10.25 o                         
  -3  16   5         28.68         38.58        10.25 o                         
  -2  16   5         14.47         10.72         3.20 o                         
  -1  16   5         16.85         14.91         3.11 o                         
   0  16   5         22.91         15.11         3.07 o                         
   1  16   5         16.77          5.78         4.03 o                         
   2  16   5         14.50          9.23         3.94 o                         
   0  17   5        224.27        252.23        24.55 o                         
   0   0   6        619.98        686.28        61.24 o                         
   1   0   6        399.08        406.32        30.57 o                         
   2   0   6          9.60          7.34         1.80 o                         
   3   0   6          9.60          6.52         1.60 o                         
   4   0   6         68.88         63.64         8.09 o                         
   5   0   6        156.57        140.27         9.91 o                         
   6   0   6        105.05        110.36         8.67 o                         
   7   0   6         21.16         15.48         3.24 o                         
   8   0   6          6.12          8.63         2.86 o                         
   9   0   6          0.79         -2.10         2.10 o                         
  10   0   6         90.31        109.27        13.49 o                         
 -10   1   6         80.86         76.20        12.14 o                         
  -9   1   6         33.73         37.69         5.70 o                         
  -8   1   6        147.82        141.29         9.26 o                         
  -7   1   6        183.17        174.35        13.15 o                         
  -6   1   6        153.10        146.20        15.92 o                         
  -5   1   6        210.49        224.25        14.02 o                         
  -4   1   6        311.55        292.80        19.65 o                         
  -3   1   6         69.79         58.17         5.43 o                         
  -2   1   6         44.54         47.87         4.48 o                         
  -1   1   6        114.32        106.52         8.70 o                         
   0   1   6        861.60        810.83        48.61 o                         
   1   1   6        114.23        109.77         6.67 o                         
   2   1   6         44.60         48.82         8.39 o                         
   3   1   6         69.94         72.74         4.80 o                         
   4   1   6        311.59        308.41        19.74 o                         
   5   1   6        210.17        196.17        11.80 o                         
   6   1   6        153.39        163.89        17.54 o                         
   7   1   6        183.33        188.90        14.70 o                         
   8   1   6        148.11        148.17        11.05 o                         
   9   1   6         33.75         26.71         6.48 o                         
  10   1   6         81.07        109.54        11.87 o                         
  11   1   6         41.16         50.45         8.63 o                         
 -10   2   6         18.93         19.96         6.74 o                         
  -9   2   6         85.09         92.23         6.59 o                         
  -8   2   6        166.69        168.45        10.76 o                         
  -7   2   6        251.62        229.96        13.66 o                         
  -6   2   6        498.47        529.82        45.87 o                         
  -5   2   6        196.12        201.48        12.49 o                         
  -4   2   6         38.94         37.78         6.07 o                         
  -3   2   6        116.29        111.18         8.30 o                         
  -2   2   6        137.19        126.89         9.06 o                         
  -1   2   6         13.21         15.26         2.17 o                         
   0   2   6        164.59        174.55        16.03 o                         
   1   2   6         13.11         17.06         2.91 o                         
   2   2   6        137.66        126.85         9.20 o                         
   3   2   6        115.91        115.29         7.11 o                         
   4   2   6         38.98         38.33         3.44 o                         
   5   2   6        195.44        170.92        15.60 o                         
   6   2   6        498.63        503.99        39.38 o                         
   7   2   6        251.45        240.51        21.39 o                         
   8   2   6        166.88        182.25        13.76 o                         
   9   2   6         84.73         72.84        11.06 o                         
  10   2   6         18.88         10.52         4.86 o                         
  11   2   6         19.84         19.43         5.67 o                         
 -11   3   6         51.19         51.04         7.62 o                         
 -10   3   6          6.09          9.98         5.94 o                         
  -9   3   6         33.28         32.27         4.98 o                         
  -8   3   6         17.62         16.13         2.89 o                         
  -7   3   6        382.76        404.02        33.04 o                         
  -6   3   6          2.50          2.05         1.70 o                         
  -5   3   6         69.01         61.36         5.63 o                         
  -4   3   6         50.89         55.21         7.96 o                         
  -3   3   6         84.30         89.24         7.01 o                         
  -2   3   6        468.32        420.66        28.33 o                         
  -1   3   6        100.36        112.89         9.83 o                         
   0   3   6        145.65        153.38         9.03 o                         
   1   3   6        100.61         96.19         6.96 o                         
   2   3   6        467.82        459.92        25.19 o                         
   3   3   6         84.22         96.75        14.41 o                         
   4   3   6         50.67         60.69         5.34 o                         
   5   3   6         68.97         73.05         5.80 o                         
   6   3   6          2.51          5.36         2.09 o                         
   7   3   6        382.78        407.03        22.63 o                         
   8   3   6         17.74         18.85         3.02 o                         
   9   3   6         33.39         38.04         7.28 o                         
  10   3   6          6.13         10.52         4.86 o                         
  11   3   6         51.22         65.83         9.71 o                         
 -11   4   6         23.61         20.65         5.94 o                         
 -10   4   6         61.90         64.65         5.99 o                         
  -9   4   6         34.75         35.11         5.43 o                         
  -8   4   6        209.72        200.92        17.94 o                         
  -7   4   6         14.82         15.93         2.77 o                         
  -6   4   6        276.96        295.76        25.35 o                         
  -5   4   6         93.15         87.81         6.15 o                         
  -4   4   6        526.35        525.93        31.10 o                         
  -3   4   6        204.24        210.35        13.93 o                         
  -2   4   6        173.83        153.23         9.35 o                         
  -1   4   6        402.65        377.45        21.42 o                         
   0   4   6          4.49          0.74         1.47 o                         
   1   4   6        402.73        415.43        21.54 o                         
   2   4   6        173.31        161.27        11.57 o                         
   3   4   6        204.12        201.72        11.78 o                         
   4   4   6        525.50        467.93        23.36 o                         
   5   4   6         93.10         94.43         6.48 o                         
   6   4   6        276.48        286.33        21.85 o                         
   7   4   6         14.83         16.31         3.08 o                         
   8   4   6        209.64        205.73        12.56 o                         
   9   4   6         34.62         44.04         5.83 o                         
  10   4   6         61.56         55.85         9.17 o                         
 -11   5   6          4.96          9.17         6.74 o                         
 -10   5   6         22.76         37.55         4.60 o                         
  -9   5   6        191.76        213.89        14.02 o                         
  -8   5   6         18.93         19.15         4.21 o                         
  -7   5   6        151.36        150.87        22.51 o                         
  -6   5   6         53.61         54.57         4.50 o                         
  -5   5   6         17.75         23.20         2.86 o                         
  -4   5   6         10.59         12.32         2.57 o                         
  -3   5   6        268.42        306.03        31.84 o                         
  -2   5   6        155.76        165.11        12.59 o                         
  -1   5   6        329.24        296.54        19.65 o                         
   0   5   6         90.62         81.38         7.78 o                         
   1   5   6        329.08        300.59        16.64 o                         
   2   5   6        155.95        164.76         9.67 o                         
   3   5   6        268.36        283.86        14.11 o                         
   4   5   6         10.49         11.62         1.89 o                         
   5   5   6         17.73         13.26         2.70 o                         
   6   5   6         53.65         54.29         4.79 o                         
   7   5   6        151.38        153.06         9.76 o                         
   8   5   6         18.88         19.87         4.39 o                         
   9   5   6        191.84        237.89        17.94 o                         
  10   5   6         22.72         21.01         5.12 o                         
  11   5   6          5.04         17.27         8.09 o                         
 -10   6   6          0.66         -2.16         4.32 o                         
  -9   6   6          1.32          1.86         3.04 o                         
  -8   6   6        238.98        234.92        17.52 o                         
  -7   6   6        156.94        150.47        12.60 o                         
  -6   6   6         12.98         11.08         3.29 o                         
  -5   6   6        312.31        277.64        20.20 o                         
  -4   6   6         97.15         90.48         8.77 o                         
  -3   6   6         43.00         43.98         6.74 o                         
  -2   6   6        186.83        181.25        18.12 o                         
  -1   6   6        399.02        377.32        23.65 o                         
   0   6   6          8.78          7.06         1.64 o                         
   1   6   6        398.93        359.97        17.22 o                         
   2   6   6        186.94        185.08         8.24 o                         
   3   6   6         42.84         44.73         2.96 o                         
   4   6   6         96.91        104.36         5.85 o                         
   5   6   6        312.27        289.82        14.17 o                         
   6   6   6         12.98         19.16         2.39 o                         
   7   6   6        156.80        165.65         8.72 o                         
   8   6   6        239.19        234.72        14.35 o                         
   9   6   6          1.33         -0.24         2.87 o                         
  10   6   6          0.68         -0.94         3.78 o                         
 -10   7   6         18.46         23.20         5.67 o                         
  -9   7   6         11.87         10.47         3.63 o                         
  -8   7   6          5.18          5.86         3.24 o                         
  -7   7   6        211.20        234.49        16.32 o                         
  -6   7   6         61.46         59.36         4.96 o                         
  -5   7   6         40.77         44.62         4.23 o                         
  -4   7   6         48.13         40.41         4.20 o                         
  -3   7   6        100.28        107.51         8.49 o                         
  -2   7   6        565.65        571.89        31.36 o                         
  -1   7   6        492.74        462.67        25.41 o                         
   0   7   6         20.41         21.20         2.30 o                         
   1   7   6        492.30        475.55        19.73 o                         
   2   7   6        565.12        544.46        23.02 o                         
   3   7   6        100.16        114.36         5.62 o                         
   4   7   6         48.26         49.19         3.61 o                         
   5   7   6         40.82         42.55         3.52 o                         
   6   7   6         61.68         58.37         4.29 o                         
   7   7   6        210.91        193.97        10.73 o                         
   8   7   6          5.17          2.20         4.31 o                         
   9   7   6         11.97         16.63         3.38 o                         
  10   7   6         18.54         14.74         4.53 o                         
 -10   8   6         44.50         36.15         7.28 o                         
  -9   8   6          4.20          6.50         3.49 o                         
  -8   8   6         29.70         28.72         3.79 o                         
  -7   8   6         18.88         21.50         6.02 o                         
  -6   8   6        107.07        112.08         7.50 o                         
  -5   8   6        116.70        133.58         8.21 o                         
  -4   8   6         72.26         76.45         6.85 o                         
  -3   8   6         83.70         85.45         5.26 o                         
  -2   8   6        393.31        376.83        21.93 o                         
  -1   8   6        213.42        201.98        12.02 o                         
   0   8   6         31.87         32.10         2.99 o                         
   1   8   6        213.39        207.95         9.71 o                         
   2   8   6        393.40        410.72        16.98 o                         
   3   8   6         83.31         73.95         4.37 o                         
   4   8   6         72.36         75.11         4.89 o                         
   5   8   6        116.51        118.66         9.03 o                         
   6   8   6        107.45        106.48         7.20 o                         
   7   8   6         18.97         27.26         2.96 o                         
   8   8   6         29.75         32.60         8.26 o                         
   9   8   6          4.17          6.04         2.79 o                         
  10   8   6         44.66         40.20         7.55 o                         
  -9   9   6          7.59         12.67         3.42 o                         
  -8   9   6         31.47         30.89         3.95 o                         
  -7   9   6         35.38         35.63         4.14 o                         
  -6   9   6         74.87         71.87         6.07 o                         
  -5   9   6         29.73         31.69         4.67 o                         
  -4   9   6        118.81        107.12         7.65 o                         
  -3   9   6        110.88        111.61        12.73 o                         
  -2   9   6        192.67        204.65        12.10 o                         
  -1   9   6          6.66          6.71         1.79 o                         
   0   9   6        185.86        181.95         9.55 o                         
   1   9   6          6.67          2.15         1.64 o                         
   2   9   6        192.65        200.46         9.22 o                         
   3   9   6        110.67        105.97         5.50 o                         
   4   9   6        118.56        125.09         6.88 o                         
   5   9   6         29.71         28.66         3.06 o                         
   6   9   6         74.74         88.04         7.31 o                         
   7   9   6         35.56         37.63         4.61 o                         
   8   9   6         31.38         34.93        11.48 o                         
   9   9   6          7.57          8.66         5.13 o                         
  -9  10   6        126.45        112.77        14.03 o                         
  -8  10   6         28.90         29.80         3.94 o                         
  -7  10   6        125.80        130.91         9.48 o                         
  -6  10   6         12.92         11.78         4.87 o                         
  -5  10   6         70.48         78.00         5.98 o                         
  -4  10   6          7.70          6.86         2.45 o                         
  -3  10   6        100.43         95.26         6.98 o                         
  -2  10   6         15.28         17.87         3.07 o                         
  -1  10   6         92.51         88.86        11.04 o                         
   0  10   6        196.44        196.51        10.20 o                         
   1  10   6         92.77         90.34         5.47 o                         
   2  10   6         15.22         16.34         2.38 o                         
   3  10   6        100.53         91.23         6.86 o                         
   4  10   6          7.77          7.36         1.99 o                         
   5  10   6         70.82         71.46         4.99 o                         
   6  10   6         12.84         14.07         2.45 o                         
   7  10   6        126.09        130.11         9.23 o                         
   8  10   6         28.91         26.25         4.03 o                         
   9  10   6        126.78        125.45        14.57 o                         
  -8  11   6        128.66        107.65        14.30 o                         
  -7  11   6         17.87         17.26         3.26 o                         
  -6  11   6          6.72          8.84         2.66 o                         
  -5  11   6         26.68         19.34         4.54 o                         
  -4  11   6          6.23          7.41         2.34 o                         
  -3  11   6          0.42         -0.19         1.77 o                         
  -2  11   6         25.51         25.71         3.31 o                         
  -1  11   6         46.69         40.04         4.43 o                         
   0  11   6        125.28        135.86         8.85 o                         
   1  11   6         46.56         44.14         3.64 o                         
   2  11   6         25.43         19.34         2.59 o                         
   3  11   6          0.43          0.17         1.63 o                         
   4  11   6          6.16          5.73         2.30 o                         
   5  11   6         26.68         24.43         2.97 o                         
   6  11   6          6.71          8.49         2.28 o                         
   7  11   6         17.83         12.50         3.24 o                         
   8  11   6        128.81        150.25        15.38 o                         
  -7  12   6          8.20         12.95         4.86 o                         
  -6  12   6         83.99         95.69         7.13 o                         
  -5  12   6          2.90          5.01         2.45 o                         
  -4  12   6         33.23         38.06         4.20 o                         
  -3  12   6         27.89         30.00         3.50 o                         
  -2  12   6         70.47         77.78         5.94 o                         
  -1  12   6         71.19         69.83         5.65 o                         
   0  12   6         77.18         86.05         9.73 o                         
   1  12   6         71.26         68.52         5.69 o                         
   2  12   6         70.81         72.73         4.97 o                         
   3  12   6         28.07         34.21         4.03 o                         
   4  12   6         33.25         29.32         4.88 o                         
   5  12   6          2.86          0.00         1.91 o                         
   6  12   6         84.27         87.47         7.23 o                         
   7  12   6          8.18          3.78         4.32 o                         
  -6  13   6         26.37         26.44         6.74 o                         
  -5  13   6         21.62         21.60         5.53 o                         
  -4  13   6         12.62          9.54         2.73 o                         
  -3  13   6          5.70          5.76         2.30 o                         
  -2  13   6         49.20         46.44         4.83 o                         
  -1  13   6         78.19         74.09         6.15 o                         
   0  13   6         74.08         82.54         6.80 o                         
   1  13   6         78.05         82.12         6.33 o                         
   2  13   6         49.38         47.11         6.16 o                         
   3  13   6          5.60          6.15         2.62 o                         
   4  13   6         12.70          6.25         2.24 o                         
   5  13   6         21.50         21.08         3.08 o                         
   6  13   6         26.27         30.49         7.01 o                         
  -4  14   6         27.56         14.82         5.26 o                         
  -3  14   6          2.03          1.56         2.12 o                         
  -2  14   6          8.41          8.06         2.85 o                         
  -1  14   6          0.59         -2.14         2.14 o                         
   0  14   6         18.05         16.21         3.23 o                         
   1  14   6          0.56          1.16         2.27 o                         
   2  14   6          8.37         13.70         4.02 o                         
   3  14   6          2.06          0.60         5.67 o                         
   4  14   6         27.63         18.59         3.99 o                         
   5  14   6          7.06         12.75         8.36 o                         
  -3  15   6         57.85         70.15        11.87 o                         
  -2  15   6          6.63          2.43         4.59 o                         
  -1  15   6         47.11         36.82         9.58 o                         
   0  15   6         26.54         36.13         4.92 o                         
   1  15   6         47.33         43.71         7.82 o                         
   2  15   6          6.58          8.63         4.86 o                         
   0   0   7        152.98        104.95        11.33 o                         
   1   0   7         42.68         36.72         9.44 o                         
   2   0   7          3.45          2.16         1.91 o                         
   3   0   7          0.09          0.23         2.83 o                         
   4   0   7          4.68          4.59         2.43 o                         
   5   0   7         35.62         45.19         9.04 o                         
   6   0   7         43.63         40.64         4.86 o                         
   7   0   7         10.87         15.50         4.05 o                         
   8   0   7          0.01         -1.88         3.10 o                         
   9   0   7          0.86          7.09         3.14 o                         
  10   0   7         11.98          5.67         4.32 o                         
  -9   1   7          1.98          1.00         2.76 o                         
  -8   1   7         11.95         14.47         7.42 o                         
  -7   1   7         33.11         33.54         4.57 o                         
  -6   1   7         11.17         17.81         4.59 o                         
  -5   1   7          3.67          2.35         2.16 o                         
  -4   1   7         76.90         79.15         6.29 o                         
  -3   1   7          6.34          8.12         3.64 o                         
  -2   1   7         27.69         34.34         3.91 o                         
  -1   1   7          8.84          5.90         3.37 o                         
   0   1   7          8.48          7.87         2.03 o                         
   1   1   7          8.82          8.78         2.07 o                         
   2   1   7         27.74         33.71         3.91 o                         
   3   1   7          6.31          3.19         2.07 o                         
   4   1   7         76.82         69.85        10.12 o                         
   5   1   7          3.68          0.27         2.97 o                         
   6   1   7         11.12         11.78         2.95 o                         
   7   1   7         33.17         35.41         6.61 o                         
   8   1   7         11.95         13.19         3.42 o                         
   9   1   7          2.01         -2.70         3.51 o                         
  10   1   7         19.15         15.65         5.94 o                         
  -9   2   7          7.61          5.53         3.14 o                         
  -8   2   7         44.76         51.15         5.80 o                         
  -7   2   7          0.44          0.86         2.33 o                         
  -6   2   7         20.07         24.55         5.40 o                         
  -5   2   7         46.95         41.87         4.57 o                         
  -4   2   7         37.82         29.94         3.72 o                         
  -3   2   7          3.80          5.22         2.07 o                         
  -2   2   7         57.86         58.97         5.43 o                         
  -1   2   7         11.21          4.20         2.70 o                         
   0   2   7          1.22          1.49         1.63 o                         
   1   2   7         11.21          8.02         1.94 o                         
   2   2   7         57.84         63.41         4.71 o                         
   3   2   7          3.83          5.83         1.91 o                         
   4   2   7         37.80         31.36         3.99 o                         
   5   2   7         47.04         41.78         5.13 o                         
   6   2   7         20.04         27.69         4.07 o                         
   7   2   7          0.44          0.38         4.72 o                         
   8   2   7         44.72         52.68         6.21 o                         
   9   2   7          7.59         10.25         4.86 o                         
  -9   3   7         12.74         11.60         4.86 o                         
  -8   3   7          6.09          5.48         2.92 o                         
  -7   3   7          1.33         -0.86         2.43 o                         
  -6   3   7         10.68         10.25         4.32 o                         
  -5   3   7         17.00         19.12         7.42 o                         
  -4   3   7          1.80          1.79         1.80 o                         
  -3   3   7         38.91         47.46         4.99 o                         
  -2   3   7         21.30         13.14         2.67 o                         
  -1   3   7         32.13         35.68         3.54 o                         
   0   3   7         24.52         23.23         2.85 o                         
   1   3   7         32.16         31.92         3.44 o                         
   2   3   7         21.37         15.44         2.48 o                         
   3   3   7         38.91         41.70         3.89 o                         
   4   3   7          1.80          3.50         1.86 o                         
   5   3   7         17.01         21.97         3.61 o                         
   6   3   7         10.65          4.11         2.53 o                         
   7   3   7          1.32         -2.38         2.38 o                         
   8   3   7          6.08          3.10         2.67 o                         
   9   3   7         12.72         12.68         5.13 o                         
 -10   4   7         23.22         21.04         6.48 o                         
  -9   4   7         16.94         15.01         3.99 o                         
  -8   4   7         17.86         25.36         5.94 o                         
  -7   4   7         17.90         19.69         5.40 o                         
  -6   4   7         13.32         16.19         4.59 o                         
  -5   4   7         60.06         57.45         5.63 o                         
  -4   4   7          1.92         -0.40         3.10 o                         
  -3   4   7         17.86         18.78         2.97 o                         
  -2   4   7          3.11          5.40         2.10 o                         
  -1   4   7         17.96         15.91         3.43 o                         
   0   4   7          1.43         -1.54         1.54 o                         
   1   4   7         17.92         14.80         2.46 o                         
   2   4   7          3.12          3.66         1.91 o                         
   3   4   7         17.89         13.70         2.49 o                         
   4   4   7          1.94          5.76         1.80 o                         
   5   4   7         60.15         63.37         5.26 o                         
   6   4   7         13.25          7.42         4.29 o                         
   7   4   7         17.94         15.29         3.49 o                         
   8   4   7         17.82         18.70         3.76 o                         
   9   4   7         16.97         14.84         5.67 o                         
  -9   5   7          4.87          0.99         3.49 o                         
  -8   5   7          1.88          7.61         3.43 o                         
  -7   5   7         44.04         47.48         7.82 o                         
  -6   5   7         31.57         31.77         4.29 o                         
  -5   5   7         35.18         29.99         4.86 o                         
  -4   5   7         39.34         38.96         4.57 o                         
  -3   5   7         15.61         15.59         2.86 o                         
  -2   5   7          3.33          3.13         2.00 o                         
  -1   5   7         46.07         44.12         5.88 o                         
   0   5   7          0.45         -1.22         1.56 o                         
   1   5   7         46.03         47.39         4.11 o                         
   2   5   7          3.35          2.79         1.89 o                         
   3   5   7         15.62         15.55         3.03 o                         
   4   5   7         39.36         48.98         5.19 o                         
   5   5   7         35.21         40.09         5.81 o                         
   6   5   7         31.51         36.84         4.19 o                         
   7   5   7         44.11         50.82         7.08 o                         
   8   5   7          1.89          0.54         3.78 o                         
  -9   6   7         20.24         16.73         5.67 o                         
  -8   6   7          7.29          5.25         4.59 o                         
  -7   6   7         16.99         15.50         3.95 o                         
  -6   6   7          2.95          2.02         2.29 o                         
  -5   6   7         22.60         21.33         3.53 o                         
  -4   6   7         19.52         16.36         3.14 o                         
  -3   6   7         46.98         44.61         7.69 o                         
  -2   6   7         45.64         42.09         4.17 o                         
  -1   6   7         74.23         80.80         5.91 o                         
   0   6   7         13.66         10.71         2.30 o                         
   1   6   7         74.23         82.98         9.89 o                         
   2   6   7         45.66         51.79         4.35 o                         
   3   6   7         46.89         47.62         3.65 o                         
   4   6   7         19.51         19.61         3.22 o                         
   5   6   7         22.61         26.36         3.73 o                         
   6   6   7          2.94          4.28         2.36 o                         
   7   6   7         17.03         19.75         3.36 o                         
   8   6   7          7.30          7.57         3.99 o                         
   9   6   7         20.25         13.49         8.36 o                         
  -8   7   7         13.55         21.35         7.82 o                         
  -7   7   7         26.63         26.92         4.98 o                         
  -6   7   7          2.45          5.06         2.30 o                         
  -5   7   7         82.96         88.04        17.00 o                         
  -4   7   7         14.00         16.00         3.14 o                         
  -3   7   7         33.04         39.78         4.48 o                         
  -2   7   7          3.10          0.74         3.39 o                         
  -1   7   7         40.68         41.93         4.07 o                         
   0   7   7         39.89         33.13         3.70 o                         
   1   7   7         40.69         40.37         4.00 o                         
   2   7   7          3.09          4.14         1.64 o                         
   3   7   7         33.02         34.11         3.29 o                         
   4   7   7         14.02         13.14         2.74 o                         
   5   7   7         83.03         80.25         6.48 o                         
   6   7   7          2.43          0.85         2.12 o                         
   7   7   7         26.64         28.42         3.92 o                         
   8   7   7         13.51         20.77         8.63 o                         
   9   7   7         18.78         20.23         9.17 o                         
  -7   8   7         27.32         17.80         4.41 o                         
  -6   8   7          4.59          5.41         2.48 o                         
  -5   8   7         25.51         31.54         4.38 o                         
  -4   8   7         17.95         18.44         3.42 o                         
  -3   8   7         67.07         66.68         6.10 o                         
  -2   8   7         27.75         25.52         3.44 o                         
  -1   8   7          0.73          4.43         2.14 o                         
   0   8   7          3.70          2.05         1.67 o                         
   1   8   7          0.74          0.68         1.62 o                         
   2   8   7         27.77         29.43         3.93 o                         
   3   8   7         66.96         60.83         5.33 o                         
   4   8   7         17.94         16.26         3.12 o                         
   5   8   7         25.47         29.00         3.90 o                         
   6   8   7          4.55          6.22         2.86 o                         
   7   8   7         27.39         28.21         3.87 o                         
   8   8   7         18.78         22.12         9.17 o                         
  -6   9   7         17.10         11.63         3.69 o                         
  -5   9   7          0.63          5.13         4.05 o                         
  -4   9   7         47.20         44.25         7.82 o                         
  -3   9   7         15.74         18.35         5.13 o                         
  -2   9   7          8.15          6.70         2.44 o                         
  -1   9   7          1.48          1.05         1.67 o                         
   0   9   7          6.26          5.95         2.18 o                         
   1   9   7          1.46          3.14         1.91 o                         
   2   9   7          8.18          5.15         2.02 o                         
   3   9   7         15.74         19.83         3.23 o                         
   4   9   7         47.32         49.76         4.90 o                         
   5   9   7          0.63          0.83         2.22 o                         
   6   9   7         17.10         20.06         3.48 o                         
   7   9   7         19.85         15.92         8.63 o                         
  -5  10   7         15.30         13.63         5.67 o                         
  -4  10   7         68.08         80.13         9.98 o                         
  -3  10   7         35.40         47.21         7.01 o                         
  -2  10   7         37.62         33.02         5.14 o                         
  -1  10   7         17.43         16.04         3.89 o                         
   0  10   7          8.78         12.56         2.34 o                         
   1  10   7         17.44         21.42         2.68 o                         
   2  10   7         37.62         39.26         3.65 o                         
   3  10   7         35.37         37.27         4.84 o                         
   4  10   7         68.10         74.70         6.92 o                         
   5  10   7         15.32         14.94         3.19 o                         
   6  10   7          4.67          1.11         2.38 o                         
  -5  11   7         19.17         25.36         7.82 o                         
  -4  11   7         16.25          5.94         4.05 o                         
  -3  11   7         42.18         35.07         6.74 o                         
  -2  11   7         18.21         16.09         3.88 o                         
  -1  11   7          7.02          8.61         3.29 o                         
   0  11   7          1.67          3.36         2.98 o                         
   1  11   7          7.08          6.06         2.10 o                         
   2  11   7         18.17          9.59         2.82 o                         
   3  11   7         42.18         39.27         4.48 o                         
   4  11   7         16.30         14.56         3.56 o                         
   5  11   7         19.14         22.52         3.66 o                         
   6  11   7         10.19         10.79         4.59 o                         
  -3  12   7         34.83         28.60         6.48 o                         
  -2  12   7         22.88         15.31         4.16 o                         
  -1  12   7          4.30          4.09         3.26 o                         
   0  12   7         92.22         91.66         8.75 o                         
   1  12   7          4.30          6.94         2.68 o                         
   2  12   7         22.87         23.98         3.04 o                         
   3  12   7         34.78         36.75         5.18 o                         
   4  12   7          9.30          6.53         8.50 o                         
   5  12   7         10.42          1.08         4.05 o                         
  -2  13   7         22.92         24.01         5.94 o                         
  -1  13   7         37.36         35.15         5.13 o                         
   0  13   7          5.68          2.21         2.76 o                         
   1  13   7         37.31         27.82         4.46 o                         
   2  13   7         22.90         24.28         6.21 o                         
   3  13   7          8.61          4.87         3.03 o                         
   4  13   7          7.34         10.52         4.86 o                         
  -1  14   7          6.30         -1.08         4.05 o                         
   0  14   7          0.10         -1.08         3.78 o                         
   0   0   8         12.68          7.55         3.78 o                         
   1   0   8         17.68         17.55         3.24 o                         
   2   0   8        315.43        269.76        24.69 o                         
   3   0   8          0.23         -0.34         3.78 o                         
   4   0   8         39.97         56.10         5.53 o                         
   5   0   8         18.42         21.85         5.40 o                         
   6   0   8         49.19         52.79         6.01 o                         
   7   0   8         61.77         70.84         7.24 o                         
   8   0   8          0.01         -1.62         4.05 o                         
  -8   1   8         27.81         25.84         4.67 o                         
  -7   1   8         16.34         20.22         4.07 o                         
  -6   1   8        133.09        147.28        15.11 o                         
  -5   1   8         47.12         49.64         7.82 o                         
  -4   1   8         47.25         53.08         5.33 o                         
  -3   1   8        109.73        105.52         8.78 o                         
  -2   1   8         39.25         35.40         4.29 o                         
  -1   1   8          0.28          0.06         2.00 o                         
   0   1   8         33.79         28.75         3.91 o                         
   1   1   8          0.27          3.64         3.51 o                         
   2   1   8         39.35         37.21         6.21 o                         
   3   1   8        109.79        125.23         9.06 o                         
   4   1   8         47.11         55.95         9.17 o                         
   5   1   8         47.18         39.93         7.01 o                         
   6   1   8        132.89        133.34        10.96 o                         
   7   1   8         16.22         19.78         4.10 o                         
   8   1   8         27.73         32.11         6.74 o                         
  -8   2   8         10.64         12.68         5.13 o                         
  -7   2   8         17.79         25.89         6.88 o                         
  -6   2   8         68.86         76.89         9.98 o                         
  -5   2   8        194.21        207.61        16.86 o                         
  -4   2   8         39.75         49.89         8.36 o                         
  -3   2   8        134.15        104.19         8.68 o                         
  -2   2   8         71.95         67.76         7.96 o                         
  -1   2   8          0.79          1.63         2.19 o                         
   0   2   8          1.19         -1.95         2.00 o                         
   1   2   8          0.76          2.97         2.97 o                         
   2   2   8         71.76         66.64         6.74 o                         
   3   2   8        134.19        115.23         8.68 o                         
   4   2   8         39.71         49.89        11.47 o                         
   5   2   8        194.50        203.59        15.14 o                         
   6   2   8         68.96         73.20         7.22 o                         
   7   2   8         17.85         21.49         4.20 o                         
   8   2   8         10.60         20.77         5.94 o                         
  -8   3   8         16.64         11.06         5.13 o                         
  -7   3   8         74.94         73.12         7.15 o                         
  -6   3   8          1.96         -1.08         3.51 o                         
  -5   3   8        247.27        263.56        17.93 o                         
  -4   3   8        132.55        130.63        16.58 o                         
  -3   3   8         32.88         37.53         4.39 o                         
  -2   3   8          8.02          7.42         2.83 o                         
  -1   3   8         21.74         19.83         7.01 o                         
   0   3   8         20.90         18.72         3.39 o                         
   1   3   8         21.60         20.37         4.86 o                         
   2   3   8          8.02          6.77         3.24 o                         
   3   3   8         32.86         30.85         4.18 o                         
   4   3   8        132.57        129.77        14.30 o                         
   5   3   8        247.38        255.70        18.56 o                         
   6   3   8          1.90          0.54         2.67 o                         
   7   3   8         74.87         70.18         8.23 o                         
   8   3   8         16.59         11.06         4.86 o                         
  -7   4   8         22.70         18.89         5.94 o                         
  -6   4   8        125.55        124.38        14.30 o                         
  -5   4   8          1.15          1.60         2.46 o                         
  -4   4   8        392.32        425.68        39.39 o                         
  -3   4   8        160.08        160.07        11.82 o                         
  -2   4   8         15.18         17.00         3.33 o                         
  -1   4   8          6.67          7.63         2.57 o                         
   0   4   8         91.05        103.93         7.15 o                         
   1   4   8          6.63          5.88         2.40 o                         
   2   4   8         15.26         23.65         3.22 o                         
   3   4   8        160.04        163.58        11.83 o                         
   4   4   8        392.63        417.26        28.57 o                         
   5   4   8          1.18          4.06         2.84 o                         
   6   4   8        125.74        129.05        10.47 o                         
   7   4   8         22.65         23.20         5.67 o                         
   8   4   8         20.41         12.68         5.40 o                         
  -6   5   8         67.69         60.43         9.44 o                         
  -5   5   8         10.10         10.17         2.97 o                         
  -4   5   8          6.67          2.73         2.83 o                         
  -3   5   8         87.60        108.82         8.58 o                         
  -2   5   8        114.44        133.35        13.75 o                         
  -1   5   8         47.83         56.00         4.71 o                         
   0   5   8          0.60          2.24         1.99 o                         
   1   5   8         47.93         42.93         4.36 o                         
   2   5   8        114.41        122.79         8.25 o                         
   3   5   8         87.47        102.14         7.48 o                         
   4   5   8          6.65         10.95         3.27 o                         
   5   5   8         10.04          0.54         2.67 o                         
   6   5   8         67.71         72.42         7.03 o                         
   7   5   8          6.77          6.21         4.32 o                         
  -5   6   8        233.97        241.35        18.75 o                         
  -4   6   8         10.71         11.19         4.86 o                         
  -3   6   8        157.70        150.96        12.95 o                         
  -2   6   8         88.16         95.26        10.66 o                         
  -1   6   8        273.72        297.06        17.43 o                         
   0   6   8         10.73         11.89         2.67 o                         
   1   6   8        274.13        307.90        21.59 o                         
   2   6   8         88.08         95.76         6.93 o                         
   3   6   8        157.84        184.75        16.19 o                         
   4   6   8         10.78         14.15         3.10 o                         
   5   6   8        233.76        271.52        18.73 o                         
   6   6   8         12.68          9.17         4.59 o                         
   7   6   8         17.01         17.27         5.40 o                         
  -6   7   8          6.65          1.08         3.78 o                         
  -5   7   8          1.45         -1.27         2.46 o                         
  -4   7   8         70.34         74.65         7.06 o                         
  -3   7   8         37.56         35.28         9.98 o                         
  -2   7   8         44.46         52.42         5.72 o                         
  -1   7   8        145.12        159.20        10.39 o                         
   0   7   8          6.23          5.08         2.44 o                         
   1   7   8        145.10        171.27        10.45 o                         
   2   7   8         44.52         51.72         4.23 o                         
   3   7   8         37.49         33.44         5.02 o                         
   4   7   8         70.26         73.73         6.17 o                         
   5   7   8          1.44         -0.28         2.45 o                         
   6   7   8          6.69          8.08         3.79 o                         
   7   7   8         30.55         42.90        11.06 o                         
  -6   8   8         10.14         21.31         5.67 o                         
  -5   8   8         13.80         17.00         5.40 o                         
  -4   8   8        236.83        268.61        35.07 o                         
  -3   8   8         15.65         10.84         3.23 o                         
  -2   8   8        122.99        118.31        12.28 o                         
  -1   8   8          3.97          1.70         2.24 o                         
   0   8   8        182.38        191.63        10.27 o                         
   1   8   8          3.96          3.51         1.98 o                         
   2   8   8        123.06        131.95         8.63 o                         
   3   8   8         15.71         15.47         6.46 o                         
   4   8   8        236.82        247.77        15.58 o                         
   5   8   8         13.85         15.13         4.34 o                         
   6   8   8         10.14         19.43         8.90 o                         
  -4   9   8        115.23        140.00        14.57 o                         
  -3   9   8         44.65         53.94         6.01 o                         
  -2   9   8         88.56         95.12         7.30 o                         
  -1   9   8         43.32         43.02         4.81 o                         
   0   9   8         29.48         32.10         5.76 o                         
   1   9   8         43.41         43.34         4.09 o                         
   2   9   8         88.86         93.07         6.22 o                         
   3   9   8         44.76         52.10         5.43 o                         
   4   9   8        115.24        102.52        16.73 o                         
  -1  10   8         39.61         43.23         6.19 o                         
   0  10   8         45.38         61.30        11.20 o                         
   1  10   8         39.72         45.18         4.95 o                         
   2  10   8          2.50          1.70         3.43 o                         
   3  10   8         63.67         61.78         9.71 o                         
   0  11   8         10.21          1.35         3.78 o                         
   1  11   8         19.46         27.79         6.21 o                         
   2  11   8          8.54          9.17         5.13 o                         
   0   0   9        413.28        425.95        39.93 o                         
   1   0   9        106.70        109.92         8.97 o                         
   2   0   9          4.76          8.67         3.37 o                         
   3   0   9          9.79         15.53         3.53 o                         
  -4   1   9        201.89        262.48        25.63 o                         
  -3   1   9         24.75         24.26         4.18 o                         
  -2   1   9         53.91         49.25         5.53 o                         
  -1   1   9         34.17         40.95         4.96 o                         
   0   1   9         24.26         24.67         4.10 o                         
   1   1   9         34.12         28.05         4.48 o                         
   2   1   9         53.76         54.34         5.72 o                         
   3   1   9         24.66         28.92         7.28 o                         
  -4   2   9         26.91         21.31         5.40 o                         
  -3   2   9          3.89          5.82         2.92 o                         
  -2   2   9          9.13         19.44         3.69 o                         
  -1   2   9         31.96         27.94         4.39 o                         
   0   2   9          0.48          1.92         4.59 o                         
   1   2   9         32.21         30.16         4.38 o                         
   2   2   9          9.10         17.42         6.07 o                         
   3   2   9          3.86         -0.93         3.24 o                         
  -4   3   9         27.91         26.98         5.94 o                         
  -3   3   9        167.35        197.46        19.16 o                         
  -2   3   9         43.50         42.32         9.58 o                         
  -1   3   9         80.03         71.09         7.05 o                         
   0   3   9          9.78         15.65         5.40 o                         
   1   3   9         80.17         82.59         7.34 o                         
   2   3   9         43.15         35.74         4.86 o                         
   3   3   9        167.05        173.72        19.16 o                         
  -4   4   9        106.80        105.22        12.41 o                         
  -3   4   9         70.51         75.27        10.25 o                         
  -2   4   9        200.57        222.76        15.93 o                         
  -1   4   9          5.59          3.06         2.76 o                         
   0   4   9          3.10          3.12         3.51 o                         
   1   4   9          5.58          9.44         3.05 o                         
   2   4   9        200.28        227.95        22.39 o                         
  -2   5   9         66.14         70.15         9.98 o                         
  -1   5   9         57.23         54.32         6.07 o                         
   0   5   9         24.03         32.85        10.66 o                         
   1   5   9         56.91         57.74         8.63 o                         
   2   5   9         65.96         81.48        10.25 o                         
   0   6   9          3.25         -0.77         3.24 o                         
   1   6   9        332.50        361.48        25.81 o                         
   2   6   9         86.75         88.22        11.06 o                         
   0   7   9        119.97         93.08        14.84 o                         
   1   7   9         10.12          7.25         4.45 o                         
   2   7   9          5.90          6.49         3.74 o                         
                                                                                
