# Supplementary material for: Crystal structure of (S)-sec-butyl­ammonium l-tartrate monohydrate
Source: Acta Crystallogr E Crystallogr Commun. 2017 Apr 18;73(Pt 5):716–9. doi: 10.1107/S2056989017005448 (PMC5418791; doi:10.1107/S2056989017005448)
Supplement: Supplementary file 3 [file e-73-00716-Isup3.cml]

<?xml version="1.0" ?>
<cml>
<molecule id="m1">
  <atomArray>
    <atom id="a1" elementType="C"
          x2="-9.845000267028809" y2="2.5299999713897705" />
    <atom id="a2" elementType="C"
          x2="-8.357474494543643" y2="2.1314186419318886" />
    <atom id="a3" elementType="C"
          x2="-7.0237953727156075" y2="2.9014186419318886" />
    <atom id="a4" elementType="C"
          x2="-5.690116250887572" y2="2.1314186419318886" />
    <atom id="a5" elementType="N" formalCharge="1"
          x2="-6.625214043257725" y2="4.388944414417054" />
    <atom id="a6" elementType="O"
          x2="-2.4200000762939453" y2="6.215000152587891" />
    <atom id="a7" elementType="O" formalCharge="-1"
          x2="0.0" y2="2.5299999713897705" />
    <atom id="a8" elementType="C"
          x2="9.42978035343462E-17" y2="0.9899999713897705" />
    <atom id="a9" elementType="O"
          x2="-1.3336791218280353" y2="0.2199999713897699" />
    <atom id="a10" elementType="C"
          x2="1.0889444430272832" y2="-0.09894447163751274" />
    <atom id="a11" elementType="O"
          x2="1.0889444430272832" y2="-1.6389444716375128" />
    <atom id="a12" elementType="C"
          x2="2.4226235648553187" y2="0.6710555283624872" />
    <atom id="a13" elementType="O"
          x2="2.4226235648553187" y2="2.211055528362487" />
    <atom id="a14" elementType="C"
          x2="3.192623564855319" y2="-0.6626235934655483" />
    <atom id="a15" elementType="O"
          x2="4.526302686683355" y2="0.10737640653445157" />
    <atom id="a16" elementType="O"
          x2="3.192623564855319" y2="-2.2026235934655483" />
  </atomArray>
  <bondArray>
    <bond atomRefs2="a1 a2" order="1" />
    <bond atomRefs2="a2 a3" order="1" />
    <bond atomRefs2="a3 a4" order="1" />
    <bond atomRefs2="a3 a5" order="1">
      <bondStereo>W</bondStereo>
    </bond>
    <bond atomRefs2="a7 a8" order="1" />
    <bond atomRefs2="a8 a9" order="2" />
    <bond atomRefs2="a8 a10" order="1" />
    <bond atomRefs2="a10 a11" order="1">
      <bondStereo>W</bondStereo>
    </bond>
    <bond atomRefs2="a10 a12" order="1" />
    <bond atomRefs2="a12 a13" order="1">
      <bondStereo>W</bondStereo>
    </bond>
    <bond atomRefs2="a12 a14" order="1" />
    <bond atomRefs2="a14 a15" order="2" />
    <bond atomRefs2="a14 a16" order="1" />
  </bondArray>
</molecule>
</cml>
